# Supplementary material for: A genetically encoded Ca2+ indicator based on circularly permutated sea anemone red fluorescent protein eqFP578
Source: BMC Biol. 2018 Jan 16;16:9. doi: 10.1186/s12915-018-0480-0 (PMC5771076; doi:10.1186/s12915-018-0480-0)
Supplement: Supplementary file 8 — Numeric data for Fig. 2. (XLSX 25 kb) [file 12915_2018_480_MOESM8_ESM.xlsx]

## Sheet: Figure 2a
400	0.019449	0.041439
401	0.0200986	0.0400061
402	0.0200604	0.0394139
403	0.0194681	0.0394903
404	0.0198693	0.0401207
405	0.0202705	0.039624
406	0.0211494	0.0392037
407	0.0214933	0.0405028
408	0.0218371	0.038344
409	0.0224676	0.0388598
410	0.0221619	0.0392801
411	0.0219136	0.0391655
412	0.0233082	0.0391655
413	0.0238814	0.0386114
414	0.0239005	0.0380956
415	0.0225631	0.0379046
416	0.0233274	0.0363761
417	0.0235375	0.036357
418	0.0249895	0.0367965
419	0.0251614	0.0376371
420	0.0251423	0.037083
421	0.0264415	0.0380765
422	0.0266134	0.0393947
423	0.0274923	0.0382102
424	0.0281036	0.0391846
425	0.0277024	0.0396813
426	0.0291926	0.0399106
427	0.0284284	0.0402163
428	0.028543	0.0413626
429	0.029078	0.0403882
430	0.0293455	0.0402927
431	0.0300906	0.0402545
432	0.0301288	0.0412862
433	0.0304344	0.0396622
434	0.0295747	0.040885
435	0.0282947	0.0394521
436	0.0300332	0.0403309
437	0.0301479	0.0414581
438	0.0296702	0.0416874
439	0.0315616	0.0421268
440	0.0311222	0.0428146
441	0.0308166	0.0419357
442	0.0313897	0.0435406
443	0.0326315	0.043617
444	0.032536	0.0446487
445	0.033071	0.0472087
446	0.0337778	0.0483933
447	0.0342364	0.0484697
448	0.0339689	0.0495396
449	0.0352489	0.0500363
450	0.0351534	0.0512017
451	0.0352298	0.0515456
452	0.0366054	0.0537045
453	0.0363761	0.0540675
454	0.0361851	0.0567613
455	0.036357	0.0559207
456	0.0362615	0.059073
457	0.0360323	0.0585763
458	0.0346567	0.0620725
459	0.0353827	0.0640403
460	0.0371021	0.0616713
461	0.035803	0.0665049
462	0.0349815	0.0691032
463	0.0342746	0.0687784
464	0.0337205	0.0694471
465	0.034905	0.0703068
466	0.0352872	0.0746628
467	0.0348668	0.0787513
468	0.0348286	0.0781781
469	0.0348477	0.0789805
470	0.032708	0.0819227
471	0.0331856	0.0831073
472	0.0324214	0.0857629
473	0.0334913	0.0883421
474	0.0331283	0.0931566
475	0.0324787	0.0972641
476	0.0323068	0.10162
477	0.031982	0.103397
478	0.030721	0.107332
479	0.0303771	0.107027
480	0.0304344	0.113886
481	0.0311796	0.114077
482	0.0297658	0.12275
483	0.0296511	0.12554
484	0.030893	0.131214
485	0.0315616	0.139085
486	0.0295365	0.143116
487	0.0315999	0.145791
488	0.0297658	0.150758
489	0.0317909	0.157942
490	0.0311031	0.168832
491	0.0320202	0.178193
492	0.0321539	0.177678
493	0.0311222	0.184708
494	0.0318482	0.19258
495	0.031982	0.196725
496	0.0303007	0.202132
497	0.0311222	0.20943
498	0.0319055	0.218486
499	0.0317909	0.22225
500	0.0310267	0.226109
501	0.0313133	0.23356
502	0.0292881	0.235815
503	0.0306446	0.246437
504	0.0302052	0.254557
505	0.0326315	0.259104
506	0.0331283	0.266822
507	0.0328608	0.276776
508	0.0329372	0.283692
509	0.0336441	0.296607
510	0.0345038	0.312273
511	0.0367582	0.326296
512	0.0370066	0.328589
513	0.0383058	0.338619
514	0.0381529	0.353598
515	0.0378281	0.369474
516	0.0406366	0.385159
517	0.0407894	0.403748
518	0.0442666	0.415747
519	0.0433686	0.439016
520	0.0438462	0.444614
521	0.0456612	0.449047
522	0.0447633	0.460834
523	0.0453556	0.46221
524	0.0464254	0.47715
525	0.0485079	0.501777
526	0.0516793	0.520576
527	0.0527301	0.534255
528	0.0517749	0.538401
529	0.0514692	0.546024
530	0.0543541	0.552081
531	0.0548699	0.561671
532	0.0567422	0.57493
533	0.0579076	0.589106
534	0.059245	0.6059
535	0.0614612	0.630049
536	0.0619961	0.614363
537	0.0602193	0.619426
538	0.0615758	0.607925
539	0.062703	0.627469
540	0.0629132	0.654178
541	0.0628367	0.648561
542	0.0646517	0.656165
543	0.0665813	0.672175
544	0.0670016	0.677544
545	0.0661037	0.692981
546	0.0693898	0.70324
547	0.0700011	0.731993
548	0.0720645	0.752703
549	0.0747774	0.770185
550	0.0745864	0.792327	0.0106356	0.0702094
551	0.0773757	0.815139	0.0099777	0.0789079
552	0.0786175	0.82089	0.010599	0.0913709
553	0.0787322	0.848515	0.0109645	0.101678
554	0.0834703	0.866245	0.0108183	0.116772
555	0.0833747	0.882503	0.0127188	0.132817
556	0.0824577	0.892553	0.0131574	0.153942
557	0.0837377	0.896316	0.0145463	0.170937
558	0.0865653	0.919434	0.0159716	0.191769
559	0.0888197	0.944137	0.0176894	0.217938
560	0.0900615	0.958465	0.0186762	0.242243
561	0.0916855	0.948531	0.019992	0.268704
562	0.0936915	0.946276	0.0210884	0.297138
563	0.0946467	0.972622	0.0240854	0.329666
564	0.0977609	0.981831	0.025328	0.352217
565	0.0986588	1	0.0274478	0.389679
566	0.0937106	0.997306	0.0282884	0.426666
567	0.0960223	0.992453	0.031322	0.458024
568	0.0982194	0.987887	0.0341362	0.48825
569	0.0969394	0.983608	0.0371697	0.528087
570	0.0967865	0.96456	0.0390337	0.565221
571	0.0972068	0.968171	0.0418844	0.602939
572	0.0958122	0.950365	0.0445525	0.636892
573	0.0932139	0.933571	0.0488286	0.666094
574	0.0975698	0.940736	0.0510215	0.713863
575	0.0964426	0.913377	0.0530317	0.739922
576	0.0936533	0.873505	0.0555535	0.767662
577	0.0971304	0.825245	0.0580754	0.797632
578	0.0877689	0.817489	0.0621688	0.829611
579	0.091609	0.800141	0.0645079	0.855305
580	0.0853999	0.729815	0.0681262	0.878184
581	0.0820565	0.707959	0.068784	0.901831
582	0.0741088	0.661343	0.071781	0.918095
583	0.0753506	0.606415	0.0737546	0.949052
584	0.0694853	0.546062	0.0755455	0.961076
585	0.0627412	0.506152	0.0776287	0.969701
586	0.0577357	0.449925	0.0781404	0.978327
587	0.0573536	0.43659	0.0787983	0.983261
588	0.0528065	0.374136	0.0799678	1
589	0.0469031	0.34265	0.0829283	0.995578
590	0.0451454	0.317871	0.0827821	0.997222
591	0.0419739	0.278648	0.0831841	0.994116
592	0.0396431	0.257766	0.0860349	0.99386
593	0.0345803	0.233598	0.0857059	0.988889
594	0.0354018	0.207482	0.0857425	0.985234
595	0.0332238	0.192197	0.0843536	0.968861
596	0.0306828	0.180677	0.085377	0.967435
597	0.0301861	0.156929	0.0850846	0.955119
598	0.0279317	0.146995	0.0837323	0.947114
599	0.0262313	0.125597	0.0827455	0.930193
600	0.0240342	0.11037	0.0821242	0.920909
601			0.0822704	0.91243
602			0.0813932	0.895289
603			0.0805161	0.885933
604			0.0789445	0.874639
605			0.0813201	0.859472
606			0.0778846	0.838749
607			0.0780308	0.828807
608			0.0770805	0.822558
609			0.0753262	0.800446
610			0.0757648	0.784438
611			0.0744856	0.768759
612			0.0749242	0.767297
613			0.0730967	0.743065
614			0.0722561	0.734878
615			0.0712328	0.721867
616			0.0692957	0.709952
617			0.0686378	0.706626
618			0.0690033	0.694894
619			0.0671394	0.681993
620			0.067651	0.669968
621			0.0667739	0.661489
622			0.0657871	0.655787
623			0.0670297	0.64866
624			0.0639962	0.629765
625			0.0645444	0.621724
626			0.0640693	0.614342
627			0.0619495	0.604547
628			0.0621322	0.596871
629			0.0607068	0.584262
630			0.0590256	0.574211
631			0.0594642	0.57041
632			0.0574175	0.559775
633			0.057783	0.551076
634			0.0570886	0.538723
635			0.0552611	0.530207
636			0.0545302	0.521618
637			0.0541647	0.508936
638			0.0540916	0.505135
639			0.0537261	0.496802
640			0.0530682	0.485436
641			0.0519352	0.478016
642			0.0506195	0.471949
643			0.0504733	0.461533
644			0.0489748	0.452615
645			0.0482804	0.445488
646			0.0489383	0.428201
647			0.0470743	0.425642
648			0.0451372	0.416249
649			0.0452834	0.404554
650			0.0457586	0.394649
651			0.0434195	0.389167
652			0.0422134	0.379116
653			0.040788	0.372209
654			0.0430905	0.365411
655			0.038924	0.349914
656			0.0383758	0.342897
657			0.0368408	0.340375
658			0.0384123	0.330068
659			0.0361463	0.319762
660			0.0351961	0.316399
661			0.0346844	0.308578
662			0.0335149	0.299953
663			0.0328935	0.294324
664			0.0313951	0.284237
665			0.0314682	0.274003
666			0.0311392	0.272212
667			0.0312854	0.266072
668			0.0289829	0.257703
669			0.0288367	0.250685
670			0.0268996	0.244838
671			0.0269361	0.240927
672			0.028325	0.234165
673			0.0260955	0.229451
674			0.026461	0.220314
675			0.0251087	0.217755
676			0.0247798	0.212894
677			0.0242681	0.207266
678			0.0244509	0.201601
679			0.0231351	0.198238
680			0.0233179	0.192135
681			0.0232082	0.18552
682			0.0217828	0.182998
683			0.0216732	0.17927
684			0.0210884	0.175286
685			0.0215635	0.172764
686			0.019663	0.168488
687			0.0205767	0.166368
688			0.0198823	0.161361
689			0.0185666	0.154709
690			0.0186397	0.151968
691			0.0182742	0.148459
692			0.0187493	0.148204
693			0.016593	0.140565
694			0.0165199	0.138043
695			0.0161178	0.133328
696			0.0161544	0.131355
697			0.0172874	0.129674
698			0.0156427	0.12675
699			0.0153138	0.123972
700			0.0144366	0.121304

## Sheet: Figure 2b
0	0.0526465	0.0609319	0.0544133
1.23045	0.157883	0.153364	0.149192
1.57978	0.234655	0.234665	0.238017
1.81291	0.308366	0.336102	0.331579
2	0.385933	0.479209	0.401915
2.17609	0.483996	0.487543	0.489983
2.35218	0.631928	0.63604	0.598316
2.54531	0.711422	0.755515	0.754384
2.7796	0.79962	0.859778	0.883081
3.13033	1.00323	0.904333	0.973616
4.59106	1	1	1

## Sheet: Figure 2c
	K-GECO1 - Ca2+	K-GECO1 + Ca2+	2PEF Dynamic Range
740	2.62067	43.2144	16.4898
750	2.24452	36.1274	16.0958
760	2.2139	32.0391	14.4718
770	1.79677	22.0553	12.2749
780	1.6112	15.1679	9.41407
790	1.44478	8.09076	5.60001
800	1.12553	2.89723	2.57411
810	1.08577	1.37148	1.26314
820	1.2185	0.79908	0.65579
830	1.31858	0.49965	0.37892
840	1.31565	0.49333	0.37497
850	1.56969	0.48843	0.31116
860	1.52138	0.54194	0.35622
870	1.59641	0.56245	0.35232
880	1.63566	0.67072	0.41006
890	1.5893	0.71647	0.45081
900	1.60259	0.85584	0.53404
910	1.57187	0.95471	0.60737
920	1.4509	1.09726	0.75626
930	1.30115	1.28234	0.98555
940	1.12536	1.42871	1.26955
950	0.95188	1.58801	1.6683
960	0.75729	1.71648	2.26659
970	0.64232	1.84273	2.86889
980	0.57636	2.28013	3.9561
990	0.53161	2.91151	5.47681
1000	0.3515	2.91505	8.29324
1010	0.27763	3.30859	11.9174
1020	0.22861	3.4238	14.9764
1030	0.22006	4.44293	20.19
1040	0.25803	5.80159	22.4843
1050	0.324	8.52015	26.2965
1060	0.3144	8.18729	26.0406
1070	0.34265	8.7543	25.5487
1080	0.33182	8.7627	26.4081
1090	0.36788	9.22022	25.063
1100	0.42	10.64	25.3333
1110	0.39016	10.2103	26.1692
1120	0.32459	8.39887	25.8752
1130	0.30097	8.01026	26.6149
1140	0.29764	7.38386	24.8085
1150	0.22139	5.42006	24.4819
1160	0.13334	2.99622	22.4708
1170	0.09748	2.11661	21.7127
1180	0.10687	1.82271	17.0546
1190	0.04807	0.71305	14.8337
1200	0.02128	0.23788	11.177
1210	0.02191	0.19408	8.85682
1220	0.0151	0.11028	7.3015

## Sheet: Figure 2d
Power (mW)	K-GECO1	R-GECO1	mCherry
1	0.14963	0.138803	0.093415
2	0.535955	0.260028	0.17099
5	2.2521	1.00603	0.932395
7.5	3.57892	1.54068	1.6851
10	4.59337	1.9716	2.3554
12.5	5.32207	2.128	2.95775
15	5.616	2.25632	3.43575
20	5.89492	2.40022	3.77455
25	5.66843	2.34422	3.81435
