# Supplementary material for: A genetically encoded Ca2+ indicator based on circularly permutated sea anemone red fluorescent protein eqFP578
Source: BMC Biol. 2018 Jan 16;16:9. doi: 10.1186/s12915-018-0480-0 (PMC5771076; doi:10.1186/s12915-018-0480-0)
Supplement: Supplementary file 9 — Numeric data for Fig. 3a,b. (XLSX 86 kb) [file 12915_2018_480_MOESM9_ESM.xlsx]

## Sheet: Figure 3a
0.000771667	-0.132489
0.0847683	-0.0604512
0.167332	-0.00274689
0.251375	0.0231941
0.334802	0.0526025
0.418148	0.0554766
0.501583	0.0644141
0.584727	0.0582023
0.668035	0.0855896
0.751388	2.49489
0.83476	3.28313
0.918143	3.6255
1.00171	3.54065
1.0847	3.09155
1.16806	2.40789
1.25137	1.70598
1.3347	1.33157
1.41817	1.02104
1.50174	0.958701
1.58477	0.916906
1.66803	0.964875
1.75141	0.969548
1.83474	1.0477
1.91808	1.15826
2.00176	1.22479
2.08487	1.25909
2.16824	1.30413
2.25139	1.39072
2.33401	1.59439
2.41811	1.89747
2.50141	2.26778
2.58482	2.57735
2.66821	2.74401
2.7515	2.74318
2.83473	2.42
2.91735	1.99406
3.0014	1.63585
3.08474	1.42981
3.16734	1.39083
3.25153	1.45165
3.33484	1.6431
3.41808	1.89684
3.50145	2.36131
3.58474	2.83135
3.66733	3.09928
3.75147	3.05584
3.83478	2.6045
3.91817	1.98008
4.0014	1.46282
4.08469	1.12662
4.16734	0.988702
4.25136	1.03185
4.33483	1.05332
4.41813	1.39237
4.5015	2.18397
4.58475	3.04271
4.66734	3.44342
4.75142	3.26314
4.83496	2.55135
4.91813	1.67605
5.00146	1.15894
5.0847	0.923229
5.16809	0.805391
5.25141	0.765525
5.33474	0.777114
5.41811	0.752582
5.50149	0.9442
5.58484	1.43398
5.66808	2.4123
5.75068	3.01267
5.83474	3.15252
5.91807	2.79647
6.00144	2.07216
6.08483	1.42462
6.16801	1.05436
6.25139	0.8956
6.334	0.819947
6.41814	0.807746
6.50151	0.882324
6.584	1.10105
6.66819	1.59245
6.75147	2.71653
6.83474	3.26559
6.91807	3.2037
7.00145	2.65074
7.084	1.76754
7.1682	1.20624
7.2515	0.905094
7.3349	0.73352
7.41803	0.664839
7.50066	0.635319
7.5847	0.63404
7.66802	0.714347
7.75147	0.770309
7.83479	1.10317
7.91803	2.05286
8.00136	3.01534
8.084	3.20748
8.16804	2.81673
8.25136	1.95634
8.334	1.31075
8.41814	0.99547
8.50137	0.809934
8.58401	0.664728
8.66806	0.659981
8.75067	0.649022
8.83472	0.698846
8.91815	0.742996
9.00144	0.775315
9.08471	0.907245
9.16806	1.20213
9.25067	1.72195
9.33473	2.53683
9.41735	2.8586
9.50145	2.63416
9.58485	1.97613
9.66807	1.31761
9.75067	0.975611
9.83469	0.801646
9.91734	0.717463
10.0015	0.672497
10.0848	0.711974
10.1682	0.735504
10.2514	0.849411
10.334	1.00521
10.418	1.47969
10.5007	2.51759
10.585	2.97253
10.6681	2.84477
10.7515	2.07544
10.8347	1.33115
10.9173	0.945424
11.0014	0.744331
11.0847	0.651433
11.1673	0.584365
11.2515	0.558257
11.3348	0.551062
11.4181	0.591318
11.5007	0.62221
11.5847	0.729219
11.668	0.827828
11.7507	1.15004
11.8348	1.79578
11.9182	2.58885
12.0014	2.93442
12.0847	2.58768
12.168	1.75128
12.2507	1.10745
12.3348	0.77563
12.4182	0.636895
12.5014	0.587739
12.5847	0.557941
12.6673	0.521969
12.7514	0.485273
12.8348	0.511326
12.9174	0.504057
13.0015	0.495935
13.0849	0.513495
13.168	0.544498
13.2514	0.597437
13.334	0.670142
13.418	0.879524
13.5007	1.54672
13.5848	2.29814
13.6682	2.77054
13.7514	2.69899
13.8347	1.90136
13.9173	1.07841
14.0014	0.722469
14.084	0.572534
14.1682	0.52056
14.2514	0.470921
14.334	0.401165
14.418	0.385737
14.5014	0.374575
14.5842	0.390095
14.6682	0.389761
14.7515	0.390873
14.8347	0.412197
14.9173	0.438454
15.0014	0.45058
15.0849	0.468251
15.1673	0.461557
15.2515	0.545017
15.3348	0.573369
15.418	0.65707
15.5014	0.884419
15.584	1.21462
15.668	1.67389
15.7516	2.04325
15.834	2.11206
15.9182	1.79055
16.0014	1.28132
16.0847	0.87055
16.1673	0.629386
16.2514	0.505893
16.334	0.469216
16.4182	0.418669
16.5015	0.462077
16.5847	0.441161
16.6673	0.439937
16.7514	0.42768
16.8347	0.419021
16.9173	0.39881
17.0015	0.445852
17.0849	0.496195
17.1681	0.485051
17.2507	0.533818
17.3347	0.579581
17.4174	0.653843
17.5015	0.696899
17.5848	0.718297
17.6681	0.877503
17.7507	1.66079
17.8347	2.31203
17.9181	2.2717
18.0007	1.64346
18.0848	0.965209
18.1682	0.660463
18.2514	0.506208
18.3347	0.432464
18.4181	0.372869
18.5014	0.350117
18.5848	0.315276
18.6673	0.309101
18.7515	0.300034
18.8347	0.299848
18.9173	0.331593
19.0014	0.321358
19.0848	0.29512
19.1673	0.300423
19.2515	0.283661
19.3348	0.279952
19.418	0.288185
19.5007	0.301313
19.5847	0.31344
19.6681	0.322173
19.7507	0.3595
19.8349	2.03461
19.9182	4.1902
20.0014	3.90379
20.0847	4.23472
20.1673	4.52337
20.2514	4.63917
20.3339	4.84065
20.4182	4.92352
20.5014	4.93826
20.5847	4.8942
20.6673	4.8507
20.7514	4.58634
20.8347	4.37718
20.9173	4.22965
21.0015	3.97813
21.0847	3.76605
21.168	3.54692
21.2507	3.27722
21.3347	2.92969
21.418	2.61905
21.5015	2.279
21.5848	2.02616
21.668	1.73906
21.7514	1.50478
21.834	1.2656
21.9181	1.073
22.0007	0.89853
22.0848	0.760129
22.1682	0.651785
22.2514	0.55427
22.3347	0.471163
22.4173	0.431463
22.5014	0.348634
22.5848	0.302444
22.6674	0.282993
22.7515	0.235209
22.8347	0.214942
22.9181	0.179971
23.0007	0.161076
23.0847	0.134412
23.1681	0.11472
23.2515	0.0734999
23.3348	0.0882968
23.4181	0.0741489
23.5014	0.0670842
23.584	0.0119944
23.6681	0.0391777
23.7516	0.029721
23.834	0.00878655
23.9182	0.0132924
24.0014	0.0122355
24.0847	-0.0174511
24.1681	-0.00652956
24.2514	-0.0348625
24.334	-0.0363274
24.4182	-0.0368651
24.5014	-0.0409259
24.5847	-0.0519772
24.668	-0.0504568
24.7507	-0.0572804
24.8347	-0.058189
24.9182	-0.0725965
25.0007	-0.0760269
25.0848	2.5563
25.1681	4.13531
25.2514	4.81795
25.3347	5.07582
25.4182	5.35057
25.5007	5.50006
25.5848	5.56761
25.6681	5.64814
25.7514	5.76336
25.8347	5.74493
25.9181	5.75561
26.0014	5.84185
26.084	5.83814
26.1681	5.84669
26.2514	5.78615
26.3347	5.83755
26.4181	5.89349
26.5014	5.81229
26.584	5.77792
26.6682	5.69946
26.7515	5.66653
26.8349	5.65244
26.9181	5.62461
27.0007	5.57423
27.0847	5.49945
27.1681	5.47677
27.2515	5.46032
27.3348	5.41697
27.418	5.37556
27.5014	5.30688
27.5847	5.31747
27.668	5.28665
27.7514	5.26327
27.8348	5.21517
27.9181	5.19956
28.0014	5.10349
28.0847	5.06197
28.1681	5.07571
28.2507	5.00718
28.3348	4.96844
28.4181	4.92155
28.5014	4.87907
28.5847	4.83301
28.6673	4.7385
28.7514	4.70251
28.8348	4.67019
28.9181	4.66624
29.0015	4.63766
29.0847	4.58899
29.1683	4.58026
29.2507	4.55882
29.3347	4.57341
29.4181	4.50017
29.5015	4.4634
29.5849	4.43844
29.6684	4.42276
29.7514	4.35778
29.8347	4.3548
29.918	4.33099
30.0014	4.27453

## Sheet: Figure 3b
	cellbody	process1	process2
0	0	0	0
0.06	-0.00242	-0.00128	0.000201
0.12	-0.0074	0.007441	0.000717
0.18	-0.00954	-0.00186	0.002879
0.24	-0.00278	0.00827	-0.00253
0.3	-0.00086	0.010317	-0.00698
0.36	0.00083	0.009908	0.010935
0.42	0.000486	0.007604	0.033672
0.48	-0.0014	0.007953	0.029852
0.54	-0.00035	0.010604	0.02638
0.6	-4.2e-05	0.008619	0.011276
0.66	0.002427	0.002147	-0.01741
0.72	0.000126	-0.00398	0.005999
0.78	0.001704	0.005111	0.017281
0.84	-0.00254	0.004273	0.001051
0.9	-0.00177	-0.00324	-0.00932
0.96	0.002645	-2e-05	0.01475
1.02	-0.00425	0.006925	0.010101
1.08	-0.00186	0.0017	0.022016
1.14	-0.00682	-0.0046	-0.00733
1.2	7.79e-05	0.011576	-0.00894
1.26	-0.005	7.91e-05	-0.0103
1.32	-0.00494	0.010203	0.010632
1.38	0.000459	0.001343	-0.00205
1.44	-0.00106	0.003939	0.012648
1.5	0.001921	0.005188	0.02731
1.56	0.000658	0.00763	0.013134
1.62	-0.00029	0.002404	0.01074
1.68	-0.00336	0.006351	-0.00481
1.74	0.003594	0.003891	0.010428
1.8	0.00107	0.005355	0.007884
1.86	0.003954	0.015371	0.005428
1.92	-0.00177	0.003569	0.019729
1.98	-0.00171	0.010538	0.028297
2.04	-0.0011	0.001947	0.019635
2.1	-0.00736	0.003008	0.019751
2.16	-0.0015	0.009997	0.017624
2.22	-0.00296	0.007862	0.010218
2.28	-0.0021	0.001593	0.013052
2.34	-0.00359	0.002467	0.003812
2.4	-0.0048	0.010908	0.010275
2.46	-0.00518	0.004181	0.004126
2.52	-0.00616	0.004904	-4.8e-05
2.58	-0.00526	-0.00406	0.001204
2.64	0.001085	-0.00441	0.005621
2.7	-0.00734	-0.0048	0.005027
2.76	-0.01338	-0.00819	-0.00983
2.82	-0.01135	-0.00417	0.001477
2.88	-0.00998	-0.00609	-0.01519
2.94	-0.00504	-0.00174	0.002425
3	-0.00717	0.001518	-0.01277
3.06	-0.00303	0.000542	-0.01403
3.12	-0.00263	0.001356	-0.01622
3.18	0.001351	-0.00061	-0.00236
3.24	-0.00347	0.000326	-0.00998
3.3	-0.00016	0.007402	0.012752
3.36	0.000352	0.009089	0.009754
3.42	0.000466	-0.00065	0.002498
3.48	0.001411	-0.00373	0.003707
3.54	0.005684	0.007512	0.005042
3.6	0.001206	0.006933	-0.00172
3.66	-0.00775	-0.00472	0.007924
3.72	-0.00393	0.002085	0.004694
3.78	-0.00312	0.002756	0.005924
3.84	-0.00525	0.009974	0.005134
3.9	-0.00518	0.002706	-0.00302
3.96	-0.01048	0.002782	-0.01154
4.02	-0.00492	0.002534	-0.01932
4.08	-0.00062	0.010248	0.004313
4.14	0.002799	0.018218	0.00557
4.2	0.001746	0.012081	0.020792
4.26	-0.00348	0.006712	0.005175
4.32	0.005027	0.016216	0.018536
4.38	0.026907	0.043649	0.023004
4.44	0.018998	0.038788	0.02535
4.5	0.01441	0.041385	0.031639
4.56	0.015603	0.038761	0.031054
4.62	0.017637	0.041543	0.015965
4.68	0.022303	0.057051	0.03145
4.74	0.225065	0.412033	0.392598
4.8	0.463287	0.771063	0.704004
4.86	0.563934	0.946412	0.872336
4.92	0.614802	1.05006	0.928642
4.98	0.648343	1.1046	1.00206
5.04	0.684016	1.15049	1.06619
5.1	0.82658	1.39374	1.26541
5.16	0.930191	1.57916	1.42841
5.22	0.975607	1.66509	1.52049
5.28	0.999644	1.72018	1.55368
5.34	1.00877	1.74785	1.5875
5.4	1.01651	1.75393	1.56099
5.46	1.01845	1.7403	1.56369
5.52	1.01681	1.70923	1.51799
5.58	1.01296	1.69849	1.45387
5.64	1.00302	1.66505	1.4027
5.7	0.996999	1.61603	1.3616
5.76	0.981017	1.55405	1.31251
5.82	0.973411	1.51283	1.29415
5.88	0.958061	1.45799	1.20424
5.94	0.93582	1.37927	1.11448
6	0.928667	1.32786	1.05412
6.06	0.916001	1.27824	1.01058
6.12	0.902049	1.2045	0.949539
6.18	0.890477	1.15487	0.89118
6.24	0.8683	1.09784	0.80852
6.3	0.8464	1.03611	0.785327
6.36	0.829283	0.976184	0.737925
6.42	0.81207	0.92626	0.676096
6.48	0.798805	0.89057	0.622244
6.54	0.774983	0.816168	0.576008
6.6	0.761238	0.770338	0.537386
6.66	0.741119	0.73214	0.525199
6.72	0.720379	0.680809	0.487607
6.78	0.71468	0.639019	0.451115
6.84	0.700348	0.617451	0.435519
6.9	0.688174	0.58806	0.421537
6.96	0.666413	0.551853	0.388091
7.02	0.648919	0.515454	0.370449
7.08	0.635435	0.4852	0.350407
7.14	0.618872	0.468029	0.328212
7.2	0.598703	0.443341	0.333639
7.26	0.585833	0.408703	0.310662
7.32	0.569064	0.388191	0.278933
7.38	0.55732	0.369844	0.27429
7.44	0.544137	0.357474	0.266951
7.5	0.528941	0.337469	0.24346
7.56	0.512873	0.326436	0.235744
7.62	0.500239	0.307286	0.233133
7.68	0.484955	0.291846	0.21049
7.74	0.471738	0.277345	0.208069
7.8	0.456056	0.269741	0.189225
7.86	0.459132	0.263759	0.187006
7.92	0.445662	0.246753	0.190651
7.98	0.427547	0.233232	0.184242
8.04	0.421022	0.229728	0.172478
8.1	0.411151	0.223748	0.168661
8.16	0.385969	0.208081	0.147081
8.22	0.380684	0.204593	0.132259
8.28	0.378416	0.209219	0.155424
8.34	0.364691	0.191	0.136124
8.4	0.352594	0.184669	0.141354
8.46	0.341392	0.183875	0.115939
8.52	0.337761	0.183977	0.124264
8.58	0.32531	0.178293	0.102926
8.64	0.313756	0.172657	0.109304
8.7	0.31121	0.158174	0.109832
8.76	0.300397	0.157444	0.106174
8.82	0.292201	0.147743	0.088564
8.88	0.292235	0.158052	0.085136
8.94	0.281665	0.152459	0.114961
9	0.266164	0.146681	0.10362
9.06	0.262253	0.134017	0.084334
9.12	0.261072	0.135188	0.109672
9.18	0.245699	0.132225	0.09633
9.24	0.248098	0.134214	0.070264
9.3	0.237954	0.129363	0.095148
9.36	0.230434	0.117165	0.076386
9.42	0.222905	0.118367	0.084461
9.48	0.221756	0.121324	0.083856
9.54	0.209897	0.120506	0.070744
9.6	0.209285	0.110807	0.077927
9.66	0.209839	0.11392	0.090524
9.72	0.209018	0.106774	0.067696
9.78	0.202016	0.107525	0.074566
9.84	0.192606	0.110296	0.081123
9.9	0.178551	0.104395	0.05354
9.96	0.178914	0.100658	0.049646
10.02	0.183266	0.102978	0.066611
10.08	0.173916	0.104089	0.093151
10.14	0.162909	0.086521	0.052747
10.2	0.167638	0.094184	0.078244
10.26	0.159923	0.094958	0.059283
10.32	0.165416	0.084014	0.046776
10.38	0.161546	0.084901	0.065002
10.44	0.151952	0.081684	0.049204
10.5	0.151812	0.092235	0.063156
10.56	0.147067	0.081058	0.062708
10.62	0.142483	0.080835	0.061588
10.68	0.144312	0.087984	0.081501
10.74	0.141802	0.082853	0.077018
10.8	0.137873	0.080992	0.06223
10.86	0.140269	0.069766	0.062588
10.92	0.144533	0.088918	0.077223
10.98	0.132154	0.080535	0.060285
11.04	0.134781	0.074843	0.053348
11.1	0.132675	0.069669	0.063234
11.16	0.133718	0.079378	0.060674
11.22	0.127443	0.069739	0.053417
11.28	0.121731	0.071433	0.065169
11.34	0.119908	0.07206	0.046454
11.4	0.115798	0.069678	0.064436
11.46	0.114164	0.076252	0.037488
11.52	0.10879	0.065589	0.031875
11.58	0.106683	0.071403	0.038516
11.64	0.098533	0.069915	0.042527
11.7	0.102871	0.054834	0.031991
11.76	0.0962	0.063661	0.055878
11.82	0.102912	0.062909	0.056105
11.88	0.099885	0.064369	0.064186
11.94	0.104455	0.067398	0.054245
12	0.09616	0.068531	0.055045
12.06	0.099961	0.060921	0.05427
12.12	0.096615	0.057551	0.036505
12.18	0.096142	0.051436	0.035099
12.24	0.098976	0.053925	0.02831
12.3	0.089473	0.054409	0.027545
12.36	0.084035	0.057449	0.011624
12.42	0.084992	0.048651	0.030854
12.48	0.087526	0.054796	0.027122
12.54	0.083698	0.057585	0.048916
12.6	0.077905	0.054147	0.025201
12.66	0.075602	0.054182	0.04216
12.72	0.075735	0.05565	0.044586
12.78	0.074131	0.05663	0.025986
12.84	0.078618	0.045593	0.036526
12.9	0.074193	0.040236	0.019602
12.96	0.071569	0.045241	0.031598
13.02	0.074678	0.052573	0.028744
13.08	0.072435	0.047098	0.031665
13.14	0.07364	0.04938	0.028952
13.2	0.071958	0.040911	0.025773
13.26	0.064661	0.040502	0.033457
13.32	0.060358	0.042018	0.025045
13.38	0.064054	0.043371	0.025306
13.44	0.062946	0.038597	0.026234
13.5	0.063041	0.040947	0.013841
13.56	0.06143	0.044567	0.028338
13.62	0.062228	0.043107	0.047911
13.68	0.064919	0.034809	0.037034
13.74	0.058544	0.022261	0.028881
13.8	0.056589	0.021435	0.026916
13.86	0.058227	0.041048	0.032031
13.92	0.054616	0.048073	0.048169
13.98	0.054523	0.035776	0.037062
14.04	0.054676	0.029773	0.026166
14.1	0.057637	0.032728	0.023537
14.16	0.048469	0.028828	0.037468
14.22	0.054039	0.039038	0.023761
14.28	0.058487	0.033653	0.027137
14.34	0.04594	0.023086	0.011568
14.4	0.0527	0.035869	0.001568
14.46	0.049348	0.041343	0.010291
14.52	0.040987	0.028032	0.015936
14.58	0.046915	0.028664	0.002582
14.64	0.047465	0.028601	0.014993
14.7	0.048915	0.03383	0.020365
14.76	0.047529	0.030641	0.01706
14.82	0.046201	0.023452	-0.00233
14.88	0.038654	0.029002	0.012092
14.94	0.041749	0.025148	-0.00114
15	0.043863	0.030491	0.01871
15.06	0.045423	0.024506	-0.00272
15.12	0.04496	0.033092	0.008745
15.18	0.036987	0.029893	0.003428
15.24	0.040098	0.026113	-0.00852
15.3	0.037296	0.027584	0.000624
15.36	0.039233	0.02296	0.024557
15.42	0.039529	0.021971	0.013334
15.48	0.037209	0.023001	0.016639
15.54	0.037182	0.021954	0.018263
15.6	0.034729	0.024154	0.009094
15.66	0.03695	0.028567	0.006378
15.72	0.03247	0.011771	-0.00262
15.78	0.031757	0.015044	-0.0094
15.84	0.036546	0.023291	0.008975
15.9	0.034169	0.023282	0.001414
15.96	0.03507	0.022507	-0.0093
16.02	0.032802	0.021766	0.02752
16.08	0.029468	0.015764	0.008041
16.14	0.033405	0.02429	0.008306
16.2	0.029702	0.024312	0.004335
16.26	0.024876	0.024362	0.005562
16.32	0.029664	0.023477	-0.0024
16.38	0.032388	0.029758	0.006491
16.44	0.028718	0.029318	0.012077
16.5	0.030975	0.023794	0.009591
16.56	0.026719	0.021545	0.002384
16.62	0.031348	0.0214	0.022924
16.68	0.035567	0.022831	0.011475
16.74	0.040453	0.023031	-0.00032
16.8	0.03283	0.018327	0.011443
16.86	0.033104	0.019018	0.001225
16.92	0.03412	0.021553	0.013828
16.98	0.035355	0.02286	-0.00839
17.04	0.036471	0.024584	-0.00047
17.1	0.04124	0.026033	0.003129
17.16	0.033392	0.036453	0.002461
17.22	0.024747	0.020769	-0.0083
17.28	0.026168	0.021596	0.00404
17.34	0.035961	0.027476	-0.0144
17.4	0.033211	0.03057	0.005297
17.46	0.028208	0.019212	-0.00187
17.52	0.029362	0.016903	0.00784
17.58	0.034007	0.024113	-0.00265
17.64	0.030435	0.022221	0.004958
17.7	0.034155	0.020568	-3.7e-05
17.76	0.02686	0.022696	0.011702
17.82	0.026189	0.023854	0.013503
17.88	0.024186	0.01985	0.004575
17.94	0.020459	0.01995	0.023841
18	0.024467	0.019982	-0.00257
18.06	0.022886	0.016683	0.000763
18.12	0.024183	0.01588	-0.01761
18.18	0.017105	0.005567	-0.01528
18.24	0.01468	0.013073	-0.00707
18.3	0.022222	0.017157	-0.00778
18.36	0.018243	0.019394	0.001384
18.42	0.020205	0.017792	-0.01743
18.48	0.022633	0.012321	-0.00262
18.54	0.016697	0.009052	-0.00525
18.6	0.02284	0.019942	-0.0045
18.66	0.021905	0.00914	-0.00697
18.72	0.021044	0.011435	0.003901
18.78	0.018924	0.013419	-0.00667
18.84	0.016197	0.005226	-0.02568
18.9	0.013317	0.009298	-0.02186
18.96	0.011962	0.013158	-0.02669
19.02	0.013877	0.014844	-0.01465
19.08	0.016458	0.017753	-0.01714
19.14	0.013528	0.01739	0.000712
19.2	0.015889	0.009704	-0.00086
19.26	0.014306	0.014122	-0.00585
19.32	0.018796	0.017123	-0.00417
19.38	0.016188	0.020182	-0.00381
19.44	0.012755	0.021166	-0.0077
19.5	0.011153	0.020641	-0.02311
19.56	0.012256	0.014817	-0.00759
19.62	0.013158	0.010021	-0.01081
19.68	0.01623	0.009923	0.008237
19.74	0.017876	0.014286	-0.00172
19.8	0.024259	0.019487	0.010121
19.86	0.020632	0.005083	-0.01234
19.92	0.017629	0.0054	-0.00414
19.98	0.013883	0.005736	-0.00782
20.04	0.012288	-0.00062	-0.01399
20.1	0.020054	0.006218	0.002528
20.16	0.015298	0.004619	-0.00581
20.22	0.01485	0.007862	-0.00959
20.28	0.007988	0.000845	-0.00932
20.34	0.016569	0.006746	0.006278
20.4	0.013617	0.005273	0.002312
20.46	0.012345	0.007366	0.005823
20.52	0.011312	-0.00293	-0.01374
20.58	0.007377	-0.00546	-0.01931
20.64	0.009449	0.009275	-0.01708
20.7	0.012927	0.002508	-0.01723
20.76	0.010984	0.001308	-0.01516
20.82	0.011072	-0.00174	-0.00162
20.88	0.014306	0.00251	-0.01772
20.94	0.013366	0.008875	-0.01294
21	0.012152	0.011738	0.001421
21.06	0.008971	0.017299	-0.00993
21.12	0.008627	0.012675	0.004031
21.18	0.008489	0.013665	-0.01136
21.24	0.004678	0.008981	-0.01705
21.3	0.004186	0.004386	-0.01384
21.36	-0.00425	0.007223	-0.01366
21.42	0.007175	0.003152	-0.00911
21.48	0.007196	0.010567	-0.0147
21.54	0.005973	0.011515	-0.00826
21.6	0.001764	0.008965	-0.02305
21.66	0.004051	0.014778	-0.0146
21.72	0.006566	0.02053	-0.00566
21.78	0.005055	0.008663	-0.00837
21.84	0.005075	0.007717	-0.00305
21.9	0.000212	0.01732	-0.03079
21.96	-0.0037	0.018803	-0.01441
22.02	0.003247	0.008857	-0.01273
22.08	0.004798	0.014296	-0.00535
22.14	0.000736	0.008122	-0.01438
22.2	0.006264	0.0045	0.001141
22.26	0.00302	0.002472	0.001213
22.32	0.002827	0.005839	-0.02272
22.38	0.001644	0.001878	0.002732
22.44	0.00143	0.005852	0.005039
22.5	-0.00023	0.004217	0.008453
22.56	0.004259	0.010088	-0.00696
22.62	0.002086	0.009489	0.000848
22.68	0.006013	0.012161	-0.00726
22.74	0.002439	0.004743	0.004055
22.8	0.003731	0.007373	0.000454
22.86	-0.00304	0.010087	-0.01029
22.92	-0.00341	0.004564	-0.01156
22.98	-0.00261	0.008452	0.010047
23.04	-0.00462	0.007981	-0.01857
23.1	0.003429	0.014931	-0.00934
23.16	-0.00044	0.006643	-0.00543
23.22	0.001341	0.003455	0.001662
23.28	0.004255	0.00787	-0.0172
23.34	-0.00219	0.008053	-0.01732
23.4	-0.00271	0.00355	-0.02798
23.46	-0.00247	-5e-05	-0.02257
23.52	-0.00425	0.003122	-0.02358
23.58	-0.00282	-0.0043	-0.01548
23.64	0.000625	-0.0044	-0.01456
23.7	-0.00216	0.000782	-0.00867
23.76	0.000774	0.005961	-0.02344
23.82	0.004434	0.007158	-0.01554
23.88	-0.00108	0.010452	-0.00492
23.94	-0.00567	0.003085	-0.02362
24	-0.00525	0.000152	-0.00259
24.06	-0.00878	0.001335	-0.00524
24.12	-0.00714	-0.00358	-0.01964
24.18	-0.00682	0.002264	-0.01024
24.24	-0.00351	0.003907	-0.01499
24.3	0.000949	-0.00076	-0.00656
24.36	-0.00072	0.002529	-0.01532
24.42	-0.00133	0.006396	-0.00503
24.48	-0.00303	0.001414	-0.0284
24.54	-0.00169	0.000922	-0.0077
24.6	-0.00598	0.000992	-0.01245
24.66	0.001587	0.005802	-0.00899
24.72	-0.00073	0.013473	0.002961
24.78	0.0039	0.004504	-0.01473
24.84	-0.00106	0.006761	-0.01746
24.9	-0.00308	-0.00199	-0.02719
24.96	-0.00062	0.003833	-0.0115
25.02	0.004143	0.001249	-0.00809
25.08	0.006542	0.004419	-0.01259
25.14	0.004148	0.003645	-0.01547
25.2	0.006492	0.010805	-0.00995
25.26	0.009094	0.005333	0.00083
25.32	0.008017	0.004249	-0.03473
25.38	0.002419	-0.00674	-0.01853
25.44	0.001904	0.002769	-0.00916
25.5	-0.00112	-0.00257	-0.01364
25.56	-0.00793	-0.00437	-0.00848
25.62	-0.00052	0.004521	-0.02549
25.68	-0.0088	-0.00867	-0.01889
25.74	-0.0063	-0.00342	-0.01665
25.8	-0.01319	-0.0103	-0.02618
25.86	-0.00877	-0.01071	-0.0275
25.92	-0.00635	-0.01138	-0.01688
25.98	-0.0051	-0.00406	-0.01275
26.04	0.002493	-0.00053	-0.01917
26.1	0.001476	-0.00175	-0.02821
26.16	-0.00479	0.001222	-0.04194
26.22	-0.00622	0.002605	-0.0366
26.28	-0.00597	-0.0036	-0.02152
26.34	-0.00861	0.000745	-0.0243
26.4	-0.01839	-0.00603	-0.0368
26.46	-0.01379	0.004233	-0.01026
26.52	-0.00406	-0.00224	-0.02372
26.58	-0.00479	-0.00133	-0.021
26.64	-0.00398	-0.00317	-0.02308
26.7	-0.0047	-0.00456	-0.02078
26.76	-0.00805	-0.0059	-0.01776
26.82	-0.00932	-0.01008	-0.02302
26.88	-0.00554	-0.01299	-0.02877
26.94	-0.01164	-0.01589	-0.03619
27	-0.00886	-0.01009	-0.03576
27.06	-0.01305	-0.01035	-0.02217
27.12	-0.01208	0.000274	-0.02965
27.18	-0.01429	-0.00415	-0.01943
27.24	-0.00355	0.001431	-0.02198
27.3	0.000391	-0.00721	-0.00291
27.36	-0.00069	0.004562	-0.01457
27.42	-0.01107	-0.0009	-0.01968
27.48	-0.00399	0.001736	-0.02415
27.54	-0.00831	0.000578	0.003836
27.6	-0.00424	0.001481	-0.00393
27.66	-0.00312	-0.00809	-0.01286
27.72	-0.00275	-0.00087	-0.00734
27.78	-0.00514	0.003988	0.00342
27.84	-0.00847	-0.00135	-0.00913
27.9	-0.00658	-0.00567	-0.01872
27.96	-0.00649	-0.00144	-0.02496
28.02	-0.00336	-0.0023	-0.01609
28.08	-0.0069	0.005869	-0.02634
28.14	0.022941	0.060582	0.04486
28.2	0.241979	0.437645	0.402873
28.26	0.441924	0.742652	0.681089
28.32	0.534293	0.90535	0.83123
28.38	0.592258	0.974398	0.894203
28.44	0.623961	1.03381	0.947488
28.5	0.638416	1.05992	0.966504
28.56	0.700236	1.15569	1.06184
28.62	0.864681	1.42049	1.24239
28.68	0.953156	1.60955	1.44017
28.74	1.0133	1.71919	1.54364
28.8	1.04039	1.77308	1.5727
28.86	1.0589	1.82784	1.63371
28.92	1.06876	1.84071	1.64993
28.98	1.06814	1.84275	1.61727
29.04	1.07401	1.83229	1.61926
29.1	1.07448	1.7998	1.56227
29.16	1.07275	1.78222	1.51531
29.22	1.06237	1.72529	1.46284
29.28	1.06246	1.68182	1.40949
29.34	1.05583	1.65065	1.37021
29.4	1.04265	1.56851	1.30455
29.46	1.03196	1.50826	1.2306
29.52	1.01627	1.45353	1.151
29.58	1.00657	1.37368	1.08514
29.64	0.992435	1.32506	1.03028
29.7	0.973767	1.2693	0.968551
29.76	0.964632	1.1949	0.90243
29.82	0.954072	1.13548	0.834207
29.88	0.937219	1.0732	0.793964
29.94	0.91933	1.02748	0.747291
30	0.904309	0.97582	0.696902
30.06	0.892393	0.923482	0.665667
30.12	0.872551	0.869984	0.601635
30.18	0.858777	0.82125	0.570461
30.24	0.842032	0.780418	0.554801
30.3	0.824807	0.726234	0.51597
30.36	0.809421	0.686809	0.466068
30.42	0.790825	0.654669	0.450076
30.48	0.771028	0.615487	0.427696
30.54	0.758864	0.576886	0.385166
30.6	0.734947	0.545073	0.375329
30.66	0.724472	0.523643	0.372946
30.72	0.706062	0.493174	0.350843
30.78	0.687008	0.468557	0.317606
30.84	0.674717	0.44478	0.306321
30.9	0.652532	0.415361	0.28104
30.96	0.638196	0.396858	0.275816
31.02	0.623978	0.384631	0.247094
31.08	0.612121	0.371613	0.24462
31.14	0.599068	0.347993	0.218444
31.2	0.578788	0.338755	0.221227
31.26	0.561947	0.327864	0.210894
31.32	0.547187	0.306399	0.195384
31.38	0.535605	0.296076	0.203922
31.44	0.529867	0.289305	0.220249
31.5	0.51366	0.279566	0.217257
31.56	0.501415	0.264965	0.179608
31.62	0.48149	0.264476	0.16752
31.68	0.470658	0.2577	0.1722
31.74	0.463098	0.242294	0.180495
31.8	0.44687	0.235361	0.157763
31.86	0.437461	0.221874	0.170284
31.92	0.418103	0.216296	0.15073
31.98	0.413015	0.212263	0.139607
32.04	0.402232	0.205461	0.139814
32.1	0.388537	0.192818	0.13862
32.16	0.377782	0.19717	0.136505
32.22	0.367954	0.191302	0.139457
32.28	0.35702	0.175347	0.10421
32.34	0.349637	0.176262	0.09286
32.4	0.341743	0.168997	0.109318
32.46	0.335928	0.163852	0.113095
32.52	0.326699	0.161758	0.096665
32.58	0.319221	0.166685	0.102446
32.64	0.309943	0.163799	0.094762
32.7	0.303339	0.158684	0.108218
32.76	0.295321	0.157113	0.110128
32.82	0.290163	0.147371	0.097339
32.88	0.280096	0.145521	0.0908
32.94	0.271421	0.156428	0.096905
33	0.27016	0.14315	0.08895
33.06	0.258237	0.128797	0.083365
33.12	0.254162	0.138146	0.093125
33.18	0.250295	0.128909	0.08203
33.24	0.237827	0.123645	0.086625
33.3	0.22829	0.116134	0.076514
33.36	0.224255	0.115276	0.075588
33.42	0.217494	0.109099	0.065144
33.48	0.216785	0.105344	0.071762
33.54	0.214138	0.106831	0.08352
33.6	0.205663	0.103705	0.086688
33.66	0.197727	0.100624	0.077973
33.72	0.190073	0.095428	0.061442
33.78	0.189591	0.096402	0.079301
33.84	0.179054	0.100058	0.059834
33.9	0.173426	0.094075	0.04723
33.96	0.175538	0.089898	0.050692
34.02	0.16493	0.085979	0.061242
34.08	0.162501	0.087853	0.057755
34.14	0.159217	0.087466	0.062005
34.2	0.154168	0.079246	0.066736
34.26	0.149673	0.084535	0.06199
34.32	0.154119	0.085918	0.056369
34.38	0.142063	0.090434	0.054344
34.44	0.143461	0.0905	0.063159
34.5	0.146323	0.088524	0.048882
34.56	0.138403	0.080657	0.047488
34.62	0.13645	0.07277	0.037696
34.68	0.136339	0.0693	0.061032
34.74	0.133797	0.069668	0.038214
34.8	0.131835	0.059837	0.051148
34.86	0.124163	0.054193	0.061151
34.92	0.120065	0.068727	0.046419
34.98	0.124617	0.063478	0.04565
35.04	0.11151	0.063005	0.046527
35.1	0.113021	0.057866	0.021467
35.16	0.107339	0.065564	0.046497
35.22	0.111198	0.067239	0.034509
35.28	0.108671	0.056284	0.054287
35.34	0.104693	0.05825	0.036242
35.4	0.111653	0.055916	0.03679
35.46	0.100441	0.058998	0.041977
35.52	0.101749	0.056265	0.032356
35.58	0.103332	0.05567	0.031427
35.64	0.094082	0.057512	0.032805
35.7	0.090246	0.057487	0.03547
35.76	0.087036	0.050486	0.022502
35.82	0.080402	0.053499	0.038242
35.88	0.085767	0.050643	0.033911
35.94	0.088718	0.055985	0.032272
36	0.086869	0.05712	0.033309
36.06	0.083583	0.052036	0.032975
36.12	0.077954	0.042857	0.017033
36.18	0.074132	0.04869	0.034503
36.24	0.075184	0.055286	0.032757
36.3	0.069864	0.0495	0.030966
36.36	0.061229	0.043927	0.027648
36.42	0.059783	0.037102	0.030253
36.48	0.065767	0.046394	0.016898
36.54	0.064933	0.042216	0.023677
36.6	0.064956	0.034718	0.009274
36.66	0.066579	0.048184	0.021318
36.72	0.064075	0.048893	0.011618
36.78	0.067484	0.046624	0.030684
36.84	0.066503	0.044973	0.014541
36.9	0.057617	0.044911	0.010678
36.96	0.059344	0.043666	0.031427
37.02	0.052158	0.04206	0.022789
37.08	0.051175	0.039285	0.010712
37.14	0.052683	0.041536	0.025847
37.2	0.049327	0.041264	0.020338
37.26	0.049307	0.040259	0.023951
37.32	0.048024	0.04065	0.020213
37.38	0.048126	0.040531	0.004265
37.44	0.050417	0.031926	0.021284
37.5	0.046972	0.031649	0.005901
37.56	0.048218	0.035282	0.006598
37.62	0.04227	0.03784	0.002055
37.68	0.040791	0.032438	0.012677
37.74	0.043848	0.033928	0.016956
37.8	0.043899	0.033899	0.024211
37.86	0.039079	0.020933	0.015836
37.92	0.04316	0.022809	0.006792
37.98	0.036351	0.026908	0.023055
38.04	0.03194	0.020135	0.008398
38.1	0.034123	0.023933	0.010362
38.16	0.030877	0.02588	0.023496
38.22	0.032526	0.031338	-0.00519
38.28	0.031717	0.022795	0.016261
38.34	0.035998	0.028516	0.02338
38.4	0.030353	0.033333	0.01759
38.46	0.03377	0.022722	-0.01068
38.52	0.032901	0.023169	0.019056
38.58	0.029196	0.024182	0.01425
38.64	0.022503	0.023738	5.38e-05
38.7	0.021243	0.025895	0.014613
38.76	0.023004	0.024197	0.012414
38.82	0.024697	0.016156	0.012418
38.88	0.025073	0.017472	0.00913
38.94	0.02168	0.018546	0.009196
39	0.025297	0.004999	-0.00064
39.06	0.028765	0.016347	-0.00304
39.12	0.022165	0.01044	0.001946
39.18	0.018642	0.016958	-0.00546
39.24	0.016839	0.012601	-0.01037
39.3	0.016373	0.017438	0.008388
39.36	0.019951	0.015367	-0.00922
39.42	0.019113	0.010807	0.002037
39.48	0.014445	0.021354	-0.00914
39.54	0.018846	0.01857	0.002797
39.6	0.023844	0.019664	0.001643
39.66	0.016492	0.025618	-0.00665
39.72	0.019272	0.012818	-0.02199
39.78	0.024235	0.016958	-0.00445
39.84	0.014629	0.012193	-0.00969
39.9	0.011983	0.003226	-0.01384
39.96	0.010228	0.013098	0.002081
40.02	0.013449	0.003654	-0.00205
40.08	0.008974	0.001451	-0.0019
40.14	0.006437	0.00982	0.011119
40.2	0.00986	0.002887	-0.01135
40.26	0.007039	0.011858	0.002592
40.32	0.002598	0.00138	0.011525
40.38	0.007213	0.0139	0.00321
40.44	0.008558	0.010251	-0.02239
40.5	0.007922	0.004426	0.004438
40.56	0.014467	0.001941	-0.00242
40.62	0.01012	0.014004	-0.00677
40.68	0.001358	0.008603	-0.00403
40.74	0.006656	0.013741	0.011912
40.8	0.006549	0.016478	-0.01837
40.86	0.001041	0.01735	-0.00781
40.92	0.00775	0.006617	-2.3e-05
40.98	0.00427	0.006594	0.00998
41.04	-0.00281	0.008424	0.008397
41.1	0.007173	0.001553	-0.00876
41.16	0.008343	0.00841	-0.02407
41.22	0.005151	0.011873	-0.01113
41.28	0.01009	0.020204	-0.00451
41.34	0.005271	0.013199	0.002062
41.4	0.009006	0.010801	-0.00121
41.46	0.012525	0.011418	-0.00956
41.52	0.008419	0.008124	-0.02266
41.58	0.011863	0.007792	-0.0214
41.64	0.005224	0.010151	0.002603
41.7	0.005611	0.000954	-0.0292
41.76	0.004331	0.003336	-0.00551
41.82	0.001922	0.007767	-0.00305
41.88	0.006668	-0.00041	0.005884
41.94	-0.00299	0.000621	0.005554
42	0.001233	-7e-05	0.004926
42.06	-0.00367	0.002043	0.011664
42.12	0.004537	-0.00017	-0.02604
42.18	-0.00234	0.00069	0.00994
42.24	-0.00135	-0.00128	0.006637
42.3	0.000498	-0.00236	-0.00623
42.36	-0.00605	-0.01066	-0.0228
42.42	-0.00679	-0.00122	-0.00137
42.48	-5.2e-05	-0.00334	-0.00672
42.54	-0.0042	-0.01089	-0.01963
42.6	-0.00183	-0.00318	0.007935
42.66	-0.00112	-0.00635	-0.02522
42.72	-0.00069	-0.00596	-0.02037
42.78	0.000742	-0.0157	-0.01622
42.84	0.001109	-0.00429	0.00036
42.9	0.006593	-0.00445	-0.00462
42.96	0.003081	-0.00767	-0.00077
43.02	0.001687	-0.00544	-0.01276
43.08	0.006746	-0.00455	-0.00948
43.14	0.008367	-0.00972	-0.00933
43.2	0.00217	-0.00509	-0.01588
43.26	0.00636	-0.00078	-0.01154
43.32	-0.0011	-0.00115	-0.01256
43.38	0.001573	-0.00319	-0.00649
43.44	0.002186	-0.00657	0.012362
43.5	0.007821	0.007032	-0.01546
43.56	7.98e-05	0.002359	-0.00156
43.62	0.003153	0.007646	-0.00608
43.68	0.00672	0.005841	-0.01419
43.74	0.00653	0.001489	-0.00466
43.8	0.003326	-0.00335	-0.00882
43.86	0.005886	-0.00236	-0.00794
43.92	0.000309	0.003222	-0.02041
43.98	-0.00208	0.003256	-0.00761
44.04	0.000354	-0.00211	-0.01363
44.1	0.004931	0.005365	0.005869
44.16	0.002473	0.007063	-0.00859
44.22	0.002615	0.006382	-0.00766
44.28	0.003267	0.008393	-0.00124
44.34	-0.00167	0.005497	0.001765
44.4	0.001202	0.003266	-0.01352
44.46	0.001213	-0.00201	-0.02441
44.52	0.001094	-0.00112	0.000238
44.58	-0.00188	0.005927	0.019392
44.64	0.004041	0.00771	-0.01318
44.7	0.001756	0.010885	0.003797
44.76	0.004525	0.003935	0.006161
44.82	0.00398	0.0104	-0.00892
44.88	0.003297	0.0048	-0.00354
44.94	0.001322	-0.00352	-0.02143
45	-4.9e-05	0.000446	-0.01216
45.06	0.000359	-0.00121	-0.01132
45.12	0.000405	0.00672	0.000858
45.18	0.003086	0.010308	-0.02138
45.24	-0.00209	0.0024	-0.00387
45.3	0.004697	-0.0049	-0.01393
45.36	0.000982	-0.00155	0.005128
45.42	0.081273	0.146557	0.129431
45.48	0.301434	0.50798	0.456359
45.54	0.432834	0.722445	0.665334
45.6	0.503399	0.847895	0.764786
45.66	0.538392	0.909731	0.836054
45.72	0.559527	0.931846	0.844605
45.78	0.571543	0.952929	0.846401
45.84	0.572166	0.951416	0.864406
45.9	0.569503	0.94359	0.812812
45.96	0.566349	0.921771	0.788098
46.02	0.556832	0.898856	0.782765
46.08	0.541318	0.879147	0.752811
46.14	0.537699	0.84437	0.722463
46.2	0.530814	0.806016	0.667638
46.26	0.514699	0.771787	0.638634
46.32	0.501031	0.734433	0.601217
46.38	0.491523	0.705209	0.557344
46.44	0.476891	0.659565	0.52588
46.5	0.464952	0.641429	0.499888
46.56	0.44738	0.609188	0.446138
46.62	0.441974	0.579213	0.409173
46.68	0.423335	0.548418	0.396956
46.74	0.408404	0.512413	0.371144
46.8	0.391331	0.491125	0.34505
46.86	0.388594	0.451029	0.33712
46.92	0.372213	0.427545	0.280609
46.98	0.36521	0.40302	0.279958
47.04	0.353254	0.386774	0.25089
47.1	0.339435	0.35803	0.234528
47.16	0.337683	0.343231	0.213228
47.22	0.327811	0.332751	0.207637
47.28	0.322846	0.303228	0.181095
47.34	0.313713	0.292068	0.17852
47.4	0.29814	0.261978	0.15462
47.46	0.29273	0.248402	0.146051
47.52	0.27425	0.234337	0.140713
47.58	0.26193	0.227295	0.122239
47.64	0.255528	0.217643	0.140785
47.7	0.242793	0.217443	0.133622
47.76	0.239595	0.198386	0.12678
47.82	0.226004	0.190351	0.112019
47.88	0.233766	0.173856	0.098767
47.94	0.219973	0.166285	0.116541
48	0.216682	0.158496	0.107922
48.06	0.214518	0.161592	0.099571
48.12	0.205535	0.149158	0.12092
48.18	0.207948	0.153477	0.09304
48.24	0.206706	0.144241	0.083644
48.3	0.201479	0.135672	0.089082
48.36	0.196213	0.126737	0.065129
48.42	0.186956	0.118068	0.0755
48.48	0.181347	0.123713	0.066501
48.54	0.179128	0.114073	0.068174
48.6	0.164759	0.112417	0.063352
48.66	0.167277	0.103052	0.070675
48.72	0.165671	0.10291	0.067355
48.78	0.163676	0.103762	0.073004
48.84	0.157187	0.099387	0.060508
48.9	0.146651	0.090272	0.053971
48.96	0.138191	0.086879	0.063695
49.02	0.138406	0.083502	0.051515
49.08	0.136191	0.088124	0.066477
49.14	0.138722	0.080104	0.050906
49.2	0.13334	0.078326	0.050398
49.26	0.128721	0.073649	0.046595
49.32	0.121962	0.06803	0.040215
49.38	0.116859	0.068565	0.053211
49.44	0.118604	0.068761	0.049582
49.5	0.114318	0.06172	0.033641
49.56	0.113376	0.064635	0.030928
49.62	0.113082	0.066696	0.040474
49.68	0.107155	0.05261	0.031312
49.74	0.100737	0.063432	0.030644
49.8	0.109577	0.056951	0.034918
49.86	0.105542	0.055014	0.004887
49.92	0.099534	0.052577	0.022196
49.98	0.094602	0.049605	0.02318
50.04	0.090352	0.048365	0.032968
50.1	0.094111	0.042664	0.026435
50.16	0.09419	0.048558	0.01806
50.22	0.090807	0.049442	0.017705
50.28	0.087713	0.043823	0.019735
50.34	0.084342	0.046319	0.033889
50.4	0.078312	0.042204	0.013956
50.46	0.074502	0.044715	0.024983
50.52	0.069591	0.040109	0.017988
50.58	0.072258	0.031455	0.017057
50.64	0.069838	0.04213	0.042223
50.7	0.075882	0.035421	0.032853
50.76	0.069723	0.040102	0.026398
50.82	0.069188	0.028935	0.014551
50.88	0.064786	0.037108	0.006653
50.94	0.061687	0.032455	0.019165
51	0.05819	0.033987	0.028528
51.06	0.062329	0.02691	0.020441
51.12	0.068024	0.027183	0.025202
51.18	0.062611	0.027522	0.023843
51.24	0.061628	0.027853	0.016419
51.3	0.059194	0.022537	0.001619
51.36	0.053437	0.021084	0.017248
51.42	0.051483	0.020988	0.003603
51.48	0.055593	0.017861	0.00663
51.54	0.055091	0.025383	0.012778
51.6	0.051901	0.022783	0.005939
51.66	0.044408	0.027176	-0.00014
51.72	0.045233	0.029713	0.019448
51.78	0.040948	0.016295	0.01258
51.84	0.045087	0.012862	0.007346
51.9	0.045054	0.016162	0.00783
51.96	0.042839	0.00831	8.34e-05
52.02	0.042989	0.016013	0.009553
52.08	0.038371	0.012581	0.006126
52.14	0.034931	0.021276	0.010978
52.2	0.033384	0.017192	0.005274
52.26	0.031168	0.012232	0.009109
52.32	0.038229	0.009355	0.005735
52.38	0.04191	0.031481	0.013791
52.44	0.208225	0.313525	0.263384
52.5	0.39154	0.621409	0.55777
52.56	0.493055	0.776206	0.708639
52.62	0.548358	0.854106	0.76179
52.68	0.587226	0.913523	0.840082
52.74	0.608024	0.937879	0.859552
52.8	0.61966	0.960871	0.879944
52.86	0.623171	0.9563	0.849003
52.92	0.622357	0.956371	0.83463
52.98	0.613253	0.934172	0.79978
53.04	0.605929	0.902038	0.778711
53.1	0.594669	0.872614	0.756267
53.16	0.590084	0.840473	0.723706
53.22	0.577982	0.799847	0.66292
53.28	0.563821	0.761894	0.636403
53.34	0.551452	0.733518	0.587559
53.4	0.538222	0.683372	0.550138
53.46	0.533869	0.65408	0.513123
53.52	0.513336	0.619226	0.494492
53.58	0.497292	0.586978	0.4416
53.64	0.484759	0.551943	0.417705
53.7	0.470196	0.523649	0.366948
53.76	0.463852	0.491649	0.372079
53.82	0.452695	0.468145	0.353675
53.88	0.429817	0.427795	0.313415
53.94	0.418249	0.406703	0.29195
54	0.409793	0.392427	0.291583
54.06	0.39342	0.372835	0.245771
54.12	0.382635	0.351936	0.227159
54.18	0.376546	0.323884	0.202676
54.24	0.37143	0.313206	0.218536
54.3	0.360789	0.29553	0.182159
54.36	0.350738	0.276144	0.172396
54.42	0.342386	0.255511	0.187063
54.48	0.321948	0.248339	0.169458
54.54	0.313198	0.236474	0.162235
54.6	0.302161	0.217488	0.139923
54.66	0.304269	0.205117	0.14508
54.72	0.291732	0.203361	0.161142
54.78	0.282512	0.186522	0.116322
54.84	0.274634	0.183474	0.121528
54.9	0.26728	0.166684	0.109674
54.96	0.260507	0.163662	0.10682
55.02	0.25916	0.168894	0.110339
55.08	0.24821	0.15898	0.106038
55.14	0.240723	0.138951	0.086752
55.2	0.232118	0.142224	0.119358
55.26	0.216668	0.130899	0.088606
55.32	0.215868	0.135534	0.080828
55.38	0.203938	0.117085	0.079396
55.44	0.198534	0.111005	0.061338
55.5	0.195728	0.108527	0.08689
55.56	0.194176	0.104179	0.060611
55.62	0.188154	0.097347	0.077595
55.68	0.183552	0.095272	0.074108
55.74	0.17769	0.091138	0.052171
55.8	0.167954	0.091492	0.063494
55.86	0.167754	0.078765	0.045291
55.92	0.155205	0.076184	0.025677
55.98	0.150982	0.079294	0.03983
56.04	0.145148	0.070852	0.036688
56.1	0.143654	0.067501	0.042925
56.16	0.137338	0.063849	0.029166
56.22	0.139288	0.06547	0.0491
56.28	0.140023	0.062973	0.043892
56.34	0.134872	0.060421	0.029037
56.4	0.131077	0.068373	0.042434
56.46	0.127667	0.062014	0.020565
56.52	0.120235	0.068734	0.035476
56.58	0.119244	0.059098	0.035405
56.64	0.12258	0.047982	0.039018
56.7	0.115994	0.042974	0.026043
56.76	0.110441	0.043971	0.034768
56.82	0.108374	0.051195	0.034475
56.88	0.108213	0.046806	0.027285
56.94	0.10489	0.050938	0.030916
57	0.102887	0.042106	0.015573
57.06	0.100222	0.040088	0.009741
57.12	0.092001	0.041505	0.011414
57.18	0.094491	0.034288	0.006573
57.24	0.093139	0.033919	0.033237
57.3	0.08562	0.041883	0.03294
57.36	0.087539	0.035453	0.053459
57.42	0.08836	0.036615	0.029846
57.48	0.080015	0.028	0.023689
57.54	0.083413	0.032404	0.020698
57.6	0.080471	0.033546	0.027152
57.66	0.076173	0.034473	0.024941
57.72	0.074462	0.027279	0.018859
57.78	0.073668	0.027619	0.014841
57.84	0.07374	0.032241	0.027835
57.9	0.064212	0.029524	0.007551
57.96	0.064553	0.023816	-0.00011
58.02	0.072521	0.025733	0.01587
58.08	0.069493	0.023541	0.002588
58.14	0.065434	0.025495	0.00444
58.2	0.066028	0.017248	0.01052
58.26	0.068612	0.02457	0.020858
58.32	0.060075	0.022101	-0.00708
58.38	0.056907	0.020966	0.014071
58.44	0.051782	0.022266	-0.00717
58.5	0.049709	0.026072	-0.02555
58.56	0.049907	0.020572	-0.00342
58.62	0.051566	0.014675	-0.00212
58.68	0.046657	0.013263	-0.00969
58.74	0.046511	0.011624	-0.00571
58.8	0.045287	0.020157	-0.00422
58.86	0.045746	0.016551	-0.02394
58.92	0.043602	0.010771	-0.00378
58.98	0.043528	0.008306	-0.00549
59.04	0.041529	0.011402	-0.0104
59.1	0.042103	0.009804	0.006946
59.16	0.047731	0.008328	0.001734
59.22	0.047655	0.011292	-0.00458
59.28	0.046148	0.010899	0.004513
59.34	0.05303	0.005716	0.015489
59.4	0.042619	0.009836	-0.00483
59.46	0.037536	0.013412	0.000814
59.52	0.032489	0.015949	-0.00045
59.58	0.033141	0.005457	0.009042
59.64	0.033664	0.005837	0.004474
59.7	0.030847	0.009435	-0.00197
59.76	0.026082	0.002454	-0.01482
59.82	0.03243	0.005778	-0.01185
59.88	0.023758	0.005591	-0.00222
59.94	0.028931	0.000461	-0.0005
60	0.02632	-0.00414	-0.00092
60.06	0.03187	0.004376	-0.0287
60.12	0.029495	0.012463	0.003224
60.18	0.025067	0.008676	-0.02094
60.24	0.025013	0.007644	-0.00558
60.3	0.028341	6.85e-05	-0.01214
60.36	0.026844	0.000814	-0.0056
60.42	0.020857	0.001654	0.009053
60.48	0.021337	0.00433	-0.01393
60.54	0.018586	-6.5e-05	-0.01774
60.6	0.019095	-0.0122	-0.02255
60.66	0.016093	-0.00813	-0.01526
60.72	0.023893	0.000356	-0.02278
60.78	0.013201	-0.00138	-0.02163
60.84	0.018541	-0.00011	-0.0131
60.9	0.014527	0.002507	-0.01519
60.96	0.011726	-0.00192	-0.00283
61.02	0.018622	0.001139	-0.01082
61.08	0.016485	-0.00492	-0.02288
61.14	0.00746	-0.00124	-0.02364
61.2	0.013838	-0.00202	-0.0266
61.26	0.01565	-0.00597	-0.00417
61.32	0.005336	-0.01119	-0.02824
61.38	0.008649	-0.00419	-0.02586
61.44	0.011775	-0.00708	-0.01595
61.5	0.005541	-0.00378	-0.02845
61.56	0.003673	-0.00833	-0.00035
61.62	0.007537	-0.0127	-0.01205
61.68	0.010015	-0.00678	-0.00193
61.74	0.008851	-0.01648	-0.01373
61.8	0.005133	-0.01738	-0.01743
61.86	0.006703	-0.00503	-0.01165
61.92	0.009082	-0.01422	-0.01579
61.98	0.003594	-0.00876	-0.01358
62.04	0.004842	-0.00809	-0.01542
62.1	0.004856	-0.00861	-0.02355
62.16	-0.00088	-0.01989	-0.01597
62.22	0.000568	-0.00918	-0.01617
62.28	-0.00454	-0.00594	-0.02097
62.34	-0.00469	-0.0139	-0.02808
62.4	0.004229	-0.00829	-0.01396
62.46	-0.00561	-0.00899	-0.03037
62.52	-0.00083	-0.00503	-0.03824
62.58	-0.00749	-0.0142	-0.0119
62.64	0.006741	-0.01353	-0.03038
62.7	-0.00374	-0.01651	-0.03529
62.76	0.002407	-0.01879	-0.03086
62.82	-0.00738	-0.01556	-0.03631
62.88	-0.0003	-0.01882	-0.02048
62.94	-0.00811	-0.01311	-0.00876
63	-0.0049	-0.01486	-0.00773
63.06	-0.00589	-0.0034	-0.0248
63.12	-0.00594	-0.00702	-0.01719
63.18	-0.0073	-0.00875	-0.03772
63.24	-0.00853	-0.00547	-0.01781
63.3	-0.01133	-0.01462	-0.0253
63.36	0.000736	-0.00829	-0.03645
63.42	-0.00486	-0.01419	-0.04215
63.48	-0.00974	-0.01595	-0.01421
63.54	-0.01134	-0.0142	-0.01891
63.6	-0.01028	-0.00464	-0.02303
63.66	-0.00242	-0.01303	-0.026
63.72	-0.00466	-0.01071	-0.0254
63.78	-0.0096	-0.00776	-0.02302
63.84	-0.00988	-0.01446	-0.02987
63.9	-0.00643	-0.00086	-0.0252
63.96	-0.00622	-0.00507	-0.02056
64.02	-0.01545	-0.00063	-0.03217
64.08	-0.00975	-0.00297	-0.02476
64.14	-0.01197	-0.00163	-0.03184
64.2	-0.01269	-0.01025	-0.03423
64.26	-0.01559	-0.01365	-0.0375
64.32	-0.01471	-0.00724	-0.02661
64.38	-0.01852	-0.0077	-0.02492
64.44	-0.01636	-0.00273	-0.03259
64.5	-0.02094	-0.01029	-0.0335
64.56	-0.01352	-0.00375	-0.01688
64.62	-0.01328	-0.01835	-0.02775
64.68	-0.01126	-0.00756	-0.02409
64.74	-0.01338	-0.00555	-0.01879
64.8	-0.01584	0.004504	-0.01837
64.86	-0.01564	-0.00232	-0.01882
64.92	-0.01217	-0.00774	-0.01981
64.98	-0.01216	-0.0034	-0.02275
65.04	-0.01412	-0.00337	-0.01999
65.1	-0.01412	-0.0035	-0.0225
65.16	-0.01311	-0.00582	-0.02188
65.22	-0.01731	-0.00349	-0.02475
65.28	-0.0138	-0.00802	-0.02745
65.34	-0.01442	-0.00769	-0.02921
65.4	-0.01298	-0.00842	-0.03646
65.46	-0.01862	-0.01038	-0.02476
65.52	-0.01648	-0.0071	-0.03128
65.58	-0.01608	-0.01043	-0.02179
65.64	-0.01145	-0.01129	-0.02002
65.7	-0.01416	-0.01001	-0.01513
65.76	-0.01515	-0.01084	-0.03598
65.82	-0.01918	-0.01467	-0.02944
65.88	-0.01505	-0.01136	-0.02189
65.94	-0.02236	-0.00462	-0.02382
66	-0.0165	-0.00761	-0.01035
66.06	-0.02078	-0.00349	-0.02363
66.12	-0.02511	-0.02044	-0.0436
66.18	-0.02243	-0.01813	-0.024
66.24	-0.0251	-0.01519	-0.01457
66.3	-0.02604	-0.02033	-0.012
66.36	-0.02282	-0.02483	-0.02133
66.42	-0.02592	-0.02949	-0.03707
66.48	-0.02457	-0.02283	-0.02856
66.54	-0.02027	-0.02963	-0.03224
66.6	-0.0156	-0.01761	-0.01431
66.66	-0.01734	-0.01335	-0.02851
66.72	-0.01829	-0.02221	-0.03006
66.78	-0.02221	-0.02121	-0.02158
66.84	-0.01929	-0.01675	-0.02835
66.9	-0.02153	-0.01779	-0.02703
66.96	-0.02292	-0.02123	-0.02222
67.02	-0.02664	-0.02539	-0.00543
67.08	-0.024	-0.01651	-0.02408
67.14	-0.0289	-0.02609	-0.02444
67.2	-0.03122	-0.0209	-0.01301
67.26	-0.0298	-0.02742	-0.03399
67.32	-0.02674	-0.02907	-0.0363
67.38	-0.02499	-0.02476	-0.0337
67.44	-0.02559	-0.0297	-0.0338
67.5	-0.02441	-0.02414	-0.02004
67.56	-0.02111	-0.02067	-0.0232
67.62	-0.02254	-0.01027	-0.02943
67.68	-0.0214	-0.01471	-0.01512
67.74	-0.02633	-0.01657	-0.01202
67.8	-0.03168	-0.01661	-0.03961
67.86	-0.03155	-0.02095	-0.02581
67.92	-0.02906	-0.01884	-0.01971
67.98	-0.03304	-0.02674	-0.02477
68.04	-0.02774	-0.03297	-0.03106
68.1	-0.03615	-0.03049	-0.02822
68.16	-0.0286	-0.02717	-0.03829
68.22	-0.02871	-0.02761	-0.03983
68.28	-0.0345	-0.02791	-0.05974
68.34	-0.03063	-0.0247	-0.04004
68.4	-0.0316	-0.02426	-0.03176
68.46	-0.0346	-0.02786	-0.03337
68.52	-0.02923	-0.028	-0.03725
68.58	-0.03252	-0.02786	-0.04204
68.64	-0.0271	-0.02583	-0.02972
68.7	-0.03428	-0.0244	-0.03368
68.76	-0.029	-0.02703	-0.03733
68.82	-0.03246	-0.02476	-0.03769
68.88	-0.02948	-0.02314	-0.03192
68.94	-0.02204	-0.0168	-0.02567
69	-0.02588	-0.0223	-0.03505
69.06	-0.02777	-0.03085	-0.02773
69.12	-0.02309	-0.02527	-0.02617
69.18	-0.02516	-0.02094	-0.02662
69.24	-0.02812	-0.026	-0.05051
69.3	-0.02701	-0.02817	-0.02756
69.36	-0.03151	-0.02335	-0.03621
69.42	-0.02972	-0.02857	-0.05764
69.48	-0.03024	-0.02764	-0.03973
69.54	-0.02789	-0.03723	-0.04152
69.6	-0.03096	-0.02708	-0.01979
69.66	-0.02455	-0.02568	-0.04871
69.72	-0.02623	-0.02321	-0.02283
69.78	-0.03686	-0.02115	-0.02034
69.84	-0.03285	-0.02867	-0.03119
69.9	-0.03117	-0.02545	-0.03685
69.96	-0.03033	-0.03199	-0.02898
70.02	-0.02719	-0.03106	-0.04208
70.08	-0.03122	-0.02825	-0.03703
70.14	-0.0378	-0.04188	-0.04919
70.2	-0.03796	-0.04286	-0.04278
70.26	-0.03366	-0.03716	-0.03574
70.32	-0.03304	-0.03336	-0.03954
70.38	-0.0329	-0.03215	-0.04486
70.44	-0.03658	-0.0363	-0.03555
70.5	-0.0353	-0.03806	-0.04227
70.56	-0.03825	-0.03805	-0.05477
70.62	-0.03528	-0.03234	-0.04338
70.68	-0.03079	-0.0336	-0.05032
70.74	-0.03128	-0.03294	-0.05202
70.8	-0.03385	-0.03155	-0.0509
70.86	-0.03489	-0.03622	-0.02328
70.92	-0.03764	-0.03414	-0.03236
70.98	-0.03755	-0.04194	-0.0664
71.04	-0.03769	-0.03478	-0.06942
71.1	-0.03495	-0.03059	-0.05969
71.16	-0.03536	-0.03289	-0.04365
71.22	-0.0418	-0.03545	-0.0465
71.28	-0.0439	-0.03127	-0.04244
71.34	-0.03876	-0.02762	-0.04249
71.4	-0.03739	-0.02778	-0.0488
71.46	-0.03309	-0.03668	-0.04649
71.52	-0.03772	-0.03962	-0.05493
71.58	-0.03443	-0.03961	-0.0569
71.64	-0.03771	-0.03153	-0.04899
71.7	-0.03848	-0.02625	-0.03903
71.76	-0.03485	-0.02651	-0.04754
71.82	-0.03846	-0.02877	-0.04549
71.88	-0.03692	-0.03049	-0.0457
71.94	-0.03767	-0.03045	-0.04545
72	-0.03253	-0.03004	-0.05078
72.06	-0.03207	-0.03134	-0.05007
72.12	-0.03705	-0.03204	-0.05147
72.18	-0.03577	-0.03161	-0.04235
72.24	-0.03839	-0.03096	-0.03842
72.3	-0.04474	-0.03503	-0.05053
72.36	-0.03827	-0.03826	-0.03827
72.42	-0.04001	-0.03398	-0.04915
72.48	-0.04584	-0.03983	-0.05786
72.54	-0.04162	-0.03308	-0.03712
72.6	-0.03784	-0.03996	-0.04717
72.66	-0.04113	-0.03527	-0.04055
72.72	-0.04187	-0.03594	-0.0423
72.78	-0.04112	-0.02933	-0.02957
72.84	-0.036	-0.03207	-0.04641
72.9	-0.03978	-0.03706	-0.05204
72.96	-0.03995	-0.02572	-0.04231
73.02	-0.03838	-0.03679	-0.05224
73.08	-0.03616	-0.04258	-0.04904
73.14	-0.03695	-0.044	-0.03606
73.2	-0.0444	-0.04223	-0.05897
73.26	-0.04263	-0.04946	-0.0537
73.32	-0.04382	-0.04285	-0.04979
73.38	-0.04518	-0.04284	-0.05396
73.44	-0.04406	-0.03458	-0.04209
73.5	-0.04958	-0.05044	-0.05685
73.56	-0.04487	-0.04227	-0.0348
73.62	-0.04303	-0.03684	-0.04313
73.68	-0.03939	-0.04386	-0.04205
73.74	-0.04188	-0.03921	-0.04323
73.8	-0.04985	-0.04369	-0.05725
73.86	-0.03908	-0.03364	-0.03801
73.92	-0.04776	-0.03695	-0.03977
73.98	-0.0409	-0.03023	-0.04558
74.04	-0.04811	-0.04219	-0.03421
74.1	-0.04415	-0.03521	-0.04998
74.16	-0.04372	-0.02565	-0.03529
74.22	-0.04585	-0.0397	-0.04211
74.28	-0.04683	-0.03831	-0.05155
74.34	-0.03855	-0.03877	-0.04492
74.4	-0.04245	-0.03411	-0.03847
74.46	-0.04442	-0.03712	-0.04297
74.52	-0.04459	-0.03825	-0.04898
74.58	-0.04587	-0.0411	-0.04616
74.64	-0.04856	-0.03639	-0.04039
74.7	-0.04906	-0.03949	-0.0452
74.76	-0.04562	-0.03734	-0.04775
74.82	-0.04689	-0.04066	-0.04866
74.88	-0.04368	-0.04488	-0.03852
74.94	-0.05038	-0.04042	-0.0606
75	-0.0464	-0.04186	-0.04719
75.06	-0.04451	-0.03229	-0.04044
75.12	-0.04527	-0.03401	-0.05786
75.18	-0.05138	-0.03923	-0.06183
75.24	-0.0499	-0.03973	-0.05155
75.3	-0.04969	-0.03642	-0.04943
75.36	-0.047	-0.0429	-0.05302
75.42	-0.04535	-0.04361	-0.03403
75.48	-0.04563	-0.03751	-0.03564
75.54	-0.0484	-0.041	-0.04094
75.6	-0.04216	-0.03911	-0.05376
75.66	-0.05331	-0.04221	-0.05685
75.72	-0.04561	-0.04544	-0.05235
75.78	-0.05024	-0.04336	-0.07037
75.84	-0.04463	-0.05341	-0.04396
75.9	-0.04544	-0.04497	-0.04702
75.96	-0.04982	-0.04799	-0.06315
76.02	-0.05001	-0.04506	-0.05242
76.08	-0.0537	-0.04098	-0.04487
76.14	-0.05659	-0.04173	-0.04452
76.2	-0.05747	-0.04492	-0.04207
76.26	-0.05612	-0.04189	-0.04304
76.32	-0.05291	-0.03818	-0.04414
76.38	-0.05852	-0.04232	-0.05458
76.44	-0.05883	-0.04284	-0.06594
76.5	-0.05341	-0.04338	-0.03034
76.56	-0.05755	-0.04213	-0.03564
76.62	-0.05898	-0.03764	-0.03473
76.68	-0.05389	-0.0352	-0.03835
76.74	-0.05468	-0.03823	-0.04715
76.8	-0.05413	-0.03623	-0.05805
76.86	-0.05445	-0.03899	-0.05732
76.92	-0.05074	-0.03388	-0.04779
76.98	-0.05169	-0.0364	-0.05334
77.04	-0.05534	-0.03429	-0.04406
77.1	-0.05522	-0.03873	-0.05605
77.16	-0.05888	-0.04031	-0.05481
77.22	-0.06205	-0.04669	-0.06135
77.28	-0.0498	-0.04323	-0.03846
77.34	-0.05352	-0.04241	-0.04994
77.4	-0.04822	-0.03172	-0.05378
77.46	-0.05322	-0.0428	-0.0538
77.52	-0.05509	-0.03798	-0.04563
77.58	-0.05569	-0.04072	-0.04042
77.64	-0.06157	-0.03847	-0.05284
77.7	-0.05724	-0.04553	-0.0564
77.76	-0.05619	-0.04798	-0.03507
77.82	-0.05798	-0.05044	-0.03428
77.88	-0.0584	-0.05055	-0.03891
77.94	-0.05599	-0.04872	-0.03597
78	-0.05812	-0.04514	-0.03851
78.06	-0.05911	-0.04421	-0.03344
78.12	-0.05578	-0.05907	-0.06675
78.18	-0.05185	-0.04879	-0.05285
78.24	-0.05344	-0.05033	-0.05163
78.3	-0.05885	-0.04689	-0.0443
78.36	-0.05638	-0.03833	-0.0411
78.42	-0.05498	-0.03293	-0.03603
78.48	-0.05388	-0.04029	-0.05152
78.54	-0.05532	-0.04161	-0.04484
78.6	-0.05974	-0.03194	-0.04859
78.66	-0.06094	-0.03775	-0.03422
78.72	-0.06437	-0.04558	-0.0565
78.78	-0.06214	-0.04676	-0.04988
78.84	-0.06011	-0.0446	-0.06152
78.9	-0.05944	-0.04015	-0.05339
78.96	-0.06133	-0.0349	-0.0404
79.02	-0.05764	-0.03735	-0.05067
79.08	-0.05951	-0.04096	-0.06763
79.14	-0.06092	-0.04455	-0.0618
79.2	-0.06579	-0.04139	-0.04995
79.26	-0.05787	-0.03574	-0.03616
79.32	-0.05807	-0.03033	-0.04487
79.38	-0.0647	-0.04754	-0.04851
79.44	-0.06189	-0.04142	-0.05867
79.5	-0.06193	-0.04287	-0.0675
79.56	-0.06594	-0.04287	-0.05696
79.62	-0.06484	-0.04263	-0.0601
79.68	-0.06308	-0.05079	-0.0539
79.74	-0.06126	-0.04767	-0.04157
79.8	-0.06411	-0.05	-0.05564
79.86	-0.06324	-0.05181	-0.05062
79.92	-0.06162	-0.04996	-0.04855
79.98	-0.06776	-0.04779	-0.05568
80.04	-0.06588	-0.0515	-0.06761
80.1	-0.06746	-0.05302	-0.05659
80.16	-0.07026	-0.04595	-0.05922
80.22	-0.06872	-0.05732	-0.07227
80.28	-0.06509	-0.04753	-0.06437
80.34	-0.06752	-0.04114	-0.06808
80.4	-0.06801	-0.05053	-0.0531
80.46	-0.06593	-0.04757	-0.04962
80.52	-0.06726	-0.0475	-0.0513
80.58	-0.06511	-0.04578	-0.05289
80.64	-0.06646	-0.05056	-0.05981
80.7	-0.06289	-0.046	-0.06258
80.76	-0.05831	-0.04075	-0.06469
80.82	-0.05986	-0.04981	-0.0628
80.88	-0.06359	-0.04533	-0.06904
80.94	-0.05925	-0.04625	-0.05395
81	-0.06461	-0.04829	-0.06631
81.06	-0.06359	-0.03802	-0.05964
81.12	-0.06627	-0.03075	-0.05456
81.18	-0.06368	-0.04128	-0.05659
81.24	-0.06654	-0.04226	-0.04495
81.3	-0.06695	-0.04714	-0.05499
81.36	-0.06945	-0.05197	-0.06579
81.42	-0.0677	-0.05085	-0.05792
81.48	-0.06223	-0.04965	-0.05997
81.54	-0.06948	-0.0463	-0.04828
81.6	-0.0639	-0.04374	-0.04667
81.66	-0.06478	-0.05588	-0.04891
81.72	-0.06198	-0.04729	-0.0627
81.78	-0.06826	-0.04818	-0.04451
81.84	-0.06374	-0.04568	-0.06025
81.9	-0.06622	-0.04085	-0.06187
81.96	-0.06068	-0.0522	-0.05631
82.02	-0.06749	-0.05393	-0.04874
82.08	-0.06654	-0.05112	-0.05001
82.14	-0.05834	-0.05177	-0.06147
82.2	-0.06619	-0.04572	-0.05827
82.26	-0.06271	-0.05265	-0.0435
82.32	-0.06513	-0.04959	-0.04776
82.38	-0.0675	-0.05497	-0.04524
82.44	-0.06761	-0.06031	-0.0574
82.5	-0.06602	-0.05024	-0.05455
82.56	-0.06002	-0.06088	-0.04876
82.62	-0.06721	-0.04682	-0.0464
82.68	-0.0603	-0.04741	-0.06799
82.74	-0.0641	-0.05643	-0.05631
82.8	-0.05992	-0.05784	-0.05767
82.86	-0.06946	-0.04812	-0.04516
82.92	-0.06054	-0.0536	-0.05513
82.98	-0.06901	-0.04965	-0.05621
83.04	-0.06362	-0.0587	-0.05305
83.1	-0.06896	-0.05422	-0.05467
83.16	-0.06887	-0.0595	-0.07284
83.22	-0.07327	-0.05559	-0.06873
83.28	-0.07102	-0.05681	-0.04929
83.34	-0.07139	-0.06182	-0.07976
83.4	-0.06764	-0.0539	-0.05222
83.46	-0.0658	-0.05127	-0.07025
83.52	-0.0678	-0.047	-0.07148
83.58	-0.06287	-0.04334	-0.06779
83.64	-0.06783	-0.04523	-0.06271
83.7	-0.06267	-0.04224	-0.07173
83.76	-0.06089	-0.04773	-0.05159
83.82	-0.06678	-0.04299	-0.0724
83.88	-0.06012	-0.04753	-0.06455
83.94	-0.06872	-0.05825	-0.05882
84	-0.06571	-0.05406	-0.06449
84.06	-0.06778	-0.0576	-0.06287
84.12	-0.06835	-0.05938	-0.07087
84.18	-0.06518	-0.06412	-0.06662
84.24	-0.07012	-0.0575	-0.03841
84.3	-0.06829	-0.05037	-0.05117
84.36	-0.06429	-0.05165	-0.05236
84.42	-0.06857	-0.05655	-0.06727
84.48	-0.06791	-0.06003	-0.06404
84.54	-0.0676	-0.05648	-0.06513
84.6	-0.06253	-0.05251	-0.06351
84.66	-0.06745	-0.0479	-0.06526
84.72	-0.06763	-0.04338	-0.05605
84.78	-0.06305	-0.04085	-0.06563
84.84	-0.06801	-0.05465	-0.06216
84.9	-0.06379	-0.04638	-0.07032
84.96	-0.06014	-0.04568	-0.05691
85.02	-0.06189	-0.04477	-0.05532
85.08	-0.06325	-0.04789	-0.06059
85.14	-0.06171	-0.04501	-0.03756
85.2	-0.06489	-0.04949	-0.05015
85.26	-0.0687	-0.05172	-0.05051
85.32	-0.0661	-0.04853	-0.06406
85.38	-0.06334	-0.04845	-0.0503
85.44	-0.06299	-0.04293	-0.06196
85.5	-0.06262	-0.0444	-0.06698
85.56	-0.06711	-0.0453	-0.06436
85.62	-0.06938	-0.04692	-0.05293
85.68	-0.06843	-0.04957	-0.06769
85.74	-0.07146	-0.05407	-0.06121
85.8	-0.06904	-0.05141	-0.05408
85.86	-0.07439	-0.05874	-0.06194
85.92	-0.07333	-0.05983	-0.06121
85.98	-0.07085	-0.05996	-0.06682
86.04	-0.07184	-0.05697	-0.06632
86.1	-0.07458	-0.05786	-0.06899
86.16	-0.06911	-0.0538	-0.06063
86.22	-0.0674	-0.06242	-0.08096
86.28	-0.07063	-0.05406	-0.05438
86.34	-0.06214	-0.05548	-0.08417
86.4	-0.06503	-0.05269	-0.0657
86.46	-0.06996	-0.04553	-0.06515
86.52	-0.06705	-0.05458	-0.07163
86.58	-0.06509	-0.04458	-0.06272
86.64	-0.06635	-0.05091	-0.06624
86.7	-0.06391	-0.05241	-0.06249
86.76	-0.06627	-0.05066	-0.06344
86.82	-0.06533	-0.04618	-0.05506
86.88	-0.06641	-0.04937	-0.05988
86.94	-0.06175	-0.04579	-0.05391
87	-0.06481	-0.0428	-0.04038
87.06	-0.05961	-0.04336	-0.05746
87.12	-0.06382	-0.05026	-0.0707
87.18	-0.06926	-0.05601	-0.07037
87.24	-0.06198	-0.04552	-0.05445
87.3	-0.0683	-0.04259	-0.05655
87.36	-0.05903	-0.0529	-0.06317
87.42	-0.06347	-0.05317	-0.06766
87.48	-0.06584	-0.04574	-0.06641
87.54	-0.06091	-0.05194	-0.06152
87.6	-0.06366	-0.05371	-0.07414
87.66	-0.0677	-0.04826	-0.07245
87.72	-0.05913	-0.05378	-0.05121
87.78	-0.05841	-0.04442	-0.07909
87.84	-0.05954	-0.05468	-0.06396
87.9	-0.06089	-0.0485	-0.06723
87.96	-0.063	-0.05268	-0.07292
88.02	-0.06791	-0.04185	-0.05259
88.08	-0.06804	-0.05386	-0.06859
88.14	-0.0661	-0.05211	-0.06054
88.2	-0.06463	-0.0513	-0.07278
88.26	-0.06744	-0.05503	-0.06292
88.32	-0.06533	-0.0583	-0.0537
88.38	-0.06828	-0.04844	-0.04401
88.44	-0.06957	-0.05953	-0.07731
88.5	-0.06995	-0.04498	-0.06075
88.56	-0.07277	-0.04578	-0.0594
88.62	-0.06785	-0.04182	-0.05394
88.68	-0.06228	-0.04391	-0.07319
88.74	-0.0666	-0.03973	-0.06299
88.8	-0.0683	-0.04683	-0.06468
88.86	-0.06793	-0.04542	-0.07782
88.92	-0.06728	-0.0468	-0.06433
88.98	-0.06801	-0.05158	-0.07299
89.04	-0.0688	-0.04675	-0.06684
89.1	-0.06282	-0.04702	-0.05873
89.16	-0.0665	-0.05267	-0.06207
89.22	-0.06471	-0.05048	-0.06122
89.28	-0.06586	-0.04782	-0.08191
89.34	-0.06795	-0.04981	-0.07468
89.4	-0.06721	-0.05469	-0.08033
89.46	-0.06869	-0.04709	-0.07316
89.52	-0.06902	-0.04263	-0.05776
89.58	-0.0655	-0.04986	-0.06463
89.64	-0.07092	-0.05105	-0.05784
89.7	-0.07008	-0.04508	-0.05354
89.76	-0.06863	-0.04822	-0.05719
89.82	-0.07008	-0.05668	-0.06727
89.88	-0.06802	-0.0457	-0.0658
89.94	-0.06804	-0.0519	-0.06789
90	-0.06412	-0.05307	-0.05865
90.06	-0.05848	-0.05194	-0.08041
90.12	-0.06226	-0.05571	-0.0708
90.18	-0.06638	-0.0527	-0.07022
90.24	-0.07265	-0.05816	-0.0802
90.3	-0.07878	-0.06341	-0.07197
90.36	-0.07598	-0.06369	-0.06952
90.42	-0.07409	-0.06716	-0.06858
90.48	-0.07958	-0.05629	-0.06218
90.54	-0.07519	-0.05972	-0.07124
90.6	-0.0748	-0.04647	-0.07036
90.66	-0.07777	-0.05479	-0.08021
90.72	-0.07671	-0.05991	-0.06979
90.78	-0.0752	-0.05543	-0.08371
90.84	-0.07388	-0.06027	-0.08405
90.9	-0.0745	-0.0573	-0.06975
90.96	-0.0794	-0.06079	-0.07326
91.02	-0.07695	-0.06506	-0.084
91.08	-0.07859	-0.06501	-0.08269
91.14	-0.0755	-0.06413	-0.0769
91.2	-0.07857	-0.05489	-0.08079
91.26	-0.07416	-0.06086	-0.07928
91.32	-0.07768	-0.06606	-0.08567
91.38	-0.08022	-0.05447	-0.08138
91.44	-0.07731	-0.05566	-0.07388
91.5	-0.07827	-0.06151	-0.07098
91.56	-0.07598	-0.06043	-0.07647
91.62	-0.07465	-0.0605	-0.07259
91.68	-0.08161	-0.06792	-0.07177
91.74	-0.07813	-0.0643	-0.06404
91.8	-0.07548	-0.05997	-0.08823
91.86	-0.07572	-0.07069	-0.06603
91.92	-0.08159	-0.06849	-0.0738
91.98	-0.07597	-0.05422	-0.07184
92.04	-0.07274	-0.05733	-0.07574
92.1	-0.0781	-0.06661	-0.07408
92.16	-0.07645	-0.06335	-0.08451
92.22	-0.07516	-0.06317	-0.05279
92.28	-0.07762	-0.06298	-0.08424
92.34	-0.07466	-0.06308	-0.07281
92.4	-0.07483	-0.06389	-0.07709
92.46	-0.07792	-0.06401	-0.08474
92.52	-0.08112	-0.06633	-0.0786
92.58	-0.08165	-0.06359	-0.07432
92.64	-0.08217	-0.06608	-0.07194
92.7	-0.07953	-0.06553	-0.08028
92.76	-0.08189	-0.06473	-0.07909
92.82	-0.07865	-0.06936	-0.08565
92.88	-0.07842	-0.06721	-0.08457
92.94	-0.07816	-0.06479	-0.08376
93	-0.08111	-0.0673	-0.08049
93.06	-0.07305	-0.05971	-0.06555
93.12	-0.07375	-0.06774	-0.0836
93.18	-0.08068	-0.06834	-0.07132
93.24	-0.07641	-0.07066	-0.0749
93.3	-0.0742	-0.06879	-0.08661
93.36	-0.07605	-0.07189	-0.08714
93.42	-0.0729	-0.06869	-0.08717
93.48	-0.07567	-0.07469	-0.0807
93.54	-0.07478	-0.0799	-0.092
93.6	-0.07948	-0.06538	-0.08029
93.66	-0.08279	-0.07892	-0.08761
93.72	-0.07579	-0.07037	-0.08121
93.78	-0.07614	-0.07208	-0.08185
93.84	-0.07925	-0.06706	-0.06968
93.9	-0.07885	-0.06897	-0.08939
93.96	-0.08721	-0.06517	-0.08847
94.02	-0.07913	-0.0649	-0.08868
94.08	-0.08223	-0.0651	-0.07711
94.14	-0.08002	-0.06772	-0.08973
94.2	-0.07976	-0.06035	-0.08496
94.26	-0.08156	-0.07035	-0.08718
94.32	-0.07935	-0.06045	-0.06707
94.38	-0.07797	-0.06399	-0.06308
94.44	-0.08496	-0.06472	-0.08565
94.5	-0.0848	-0.06766	-0.08301
94.56	-0.08064	-0.06174	-0.06917
94.62	-0.08187	-0.0712	-0.0674
94.68	-0.07898	-0.06402	-0.0769
94.74	-0.07857	-0.06738	-0.06106
94.8	-0.08455	-0.07663	-0.06748
94.86	-0.077	-0.07248	-0.08874
94.92	-0.07947	-0.0726	-0.06485
94.98	-0.07774	-0.06874	-0.0624
95.04	-0.07821	-0.07718	-0.08212
95.1	-0.08038	-0.0784	-0.07638
95.16	-0.08045	-0.07008	-0.06964
95.22	-0.07685	-0.06882	-0.0771
95.28	-0.07442	-0.06888	-0.07949
95.34	-0.07932	-0.06386	-0.07283
95.4	-0.08077	-0.06979	-0.07158
95.46	-0.08553	-0.0626	-0.07209
95.52	-0.0835	-0.06678	-0.07215
95.58	-0.08067	-0.0706	-0.08695
95.64	-0.0746	-0.05808	-0.06803
95.7	-0.07858	-0.06176	-0.06739
95.76	-0.07771	-0.06069	-0.05588
95.82	-0.08068	-0.06102	-0.07992
95.88	-0.07608	-0.07662	-0.07659
95.94	-0.07707	-0.07271	-0.07886
96	-0.0777	-0.06903	-0.08386
96.06	-0.07982	-0.06839	-0.07516
96.12	-0.07953	-0.06075	-0.06284
96.18	-0.0798	-0.07323	-0.0774
96.24	-0.07842	-0.0788	-0.07494
96.3	-0.08032	-0.07632	-0.08955
96.36	-0.08165	-0.07259	-0.06566
96.42	-0.08056	-0.07001	-0.06752
96.48	-0.07683	-0.06692	-0.08102
96.54	-0.08087	-0.06119	-0.08445
96.6	-0.07868	-0.06423	-0.07771
96.66	-0.0838	-0.07689	-0.06638
96.72	-0.08497	-0.06893	-0.07718
96.78	-0.08524	-0.07541	-0.07155
96.84	-0.08168	-0.06797	-0.0811
96.9	-0.083	-0.07812	-0.07167
96.96	-0.08234	-0.06627	-0.08484
97.02	-0.08596	-0.07441	-0.09355
97.08	-0.07939	-0.06354	-0.08034
97.14	-0.08591	-0.07397	-0.09516
97.2	-0.08365	-0.06838	-0.07655
97.26	-0.08222	-0.07589	-0.07598
97.32	-0.08587	-0.07073	-0.08302
97.38	-0.08964	-0.0793	-0.09194
97.44	-0.09042	-0.0716	-0.09865
97.5	-0.08559	-0.07121	-0.07042
97.56	-0.08096	-0.07394	-0.07828
97.62	-0.07964	-0.06875	-0.07994
97.68	-0.08486	-0.05599	-0.07624
97.74	-0.08432	-0.07102	-0.08471
97.8	-0.08414	-0.0718	-0.08958
97.86	-0.08336	-0.06485	-0.07837
97.92	-0.07794	-0.06249	-0.06689
97.98	-0.07909	-0.063	-0.07273
98.04	-0.07875	-0.06756	-0.08733
98.1	-0.07689	-0.06778	-0.09276
98.16	-0.08274	-0.06555	-0.08451
98.22	-0.08418	-0.06361	-0.06839
98.28	-0.07755	-0.06771	-0.08603
98.34	-0.07694	-0.0751	-0.08695
98.4	-0.07866	-0.06759	-0.06662
98.46	-0.08302	-0.06935	-0.08445
98.52	-0.0858	-0.06594	-0.08725
98.58	-0.08445	-0.06565	-0.08499
98.64	-0.08434	-0.06996	-0.07953
98.7	-0.08202	-0.07616	-0.0723
98.76	-0.08837	-0.07201	-0.07443
98.82	-0.08563	-0.06887	-0.07923
98.88	-0.08753	-0.07751	-0.07311
98.94	-0.08673	-0.08078	-0.09041
99	-0.08099	-0.06958	-0.07303
99.06	-0.08741	-0.07139	-0.08784
99.12	-0.07798	-0.0691	-0.09298
99.18	-0.0821	-0.07456	-0.09472
99.24	-0.08065	-0.06952	-0.08139
99.3	-0.08158	-0.07515	-0.08674
99.36	-0.07922	-0.07324	-0.078
99.42	-0.08183	-0.0675	-0.06586
99.48	-0.08228	-0.06617	-0.07476
99.54	-0.08379	-0.0725	-0.09604
99.6	-0.08029	-0.07198	-0.07952
99.66	-0.0792	-0.07437	-0.07695
99.72	-0.08418	-0.06865	-0.06379
99.78	-0.08793	-0.07726	-0.07715
99.84	-0.08137	-0.07571	-0.08379
99.9	-0.08752	-0.07295	-0.0889
99.96	-0.08648	-0.06969	-0.07767
100.02	-0.0796	-0.06733	-0.08891
100.08	-0.08049	-0.06914	-0.06304
100.14	-0.07883	-0.0717	-0.08904
100.2	-0.08025	-0.07193	-0.10862
100.26	-0.08272	-0.07131	-0.0844
100.32	-0.07884	-0.07059	-0.08694
100.38	-0.08064	-0.07115	-0.09808
100.44	-0.07948	-0.07339	-0.07877
100.5	-0.08084	-0.06562	-0.08249
100.56	-0.07865	-0.0747	-0.07686
100.62	-0.08019	-0.0699	-0.08856
100.68	-0.08192	-0.07448	-0.07672
100.74	-0.07832	-0.07096	-0.07702
100.8	-0.08042	-0.07355	-0.0707
100.86	-0.07684	-0.06818	-0.07361
100.92	-0.0817	-0.07128	-0.07342
100.98	-0.0781	-0.06817	-0.09152
101.04	-0.08641	-0.07388	-0.09139
101.1	-0.08423	-0.07345	-0.07988
101.16	-0.08599	-0.06799	-0.08951
101.22	-0.08517	-0.07659	-0.08263
101.28	-0.09004	-0.07978	-0.10003
101.34	-0.08622	-0.07496	-0.0793
101.4	-0.08766	-0.08273	-0.07358
101.46	-0.0848	-0.0754	-0.0824
101.52	-0.08196	-0.07749	-0.09421
101.58	-0.07921	-0.071	-0.08749
101.64	-0.08453	-0.07105	-0.08617
101.7	-0.08411	-0.06644	-0.08734
101.76	-0.08625	-0.06928	-0.08498
101.82	-0.08454	-0.06993	-0.08133
101.88	-0.08786	-0.06968	-0.08875
101.94	-0.08164	-0.07208	-0.08625
102	-0.08057	-0.07012	-0.07421
102.06	-0.083	-0.07496	-0.07865
102.12	-0.08457	-0.08089	-0.08636
102.18	-0.0799	-0.07539	-0.06254
102.24	-0.08178	-0.07843	-0.07582
102.3	-0.08076	-0.08132	-0.08002
102.36	-0.08476	-0.07944	-0.07564
102.42	-0.08062	-0.07501	-0.06681
102.48	-0.08331	-0.07618	-0.07563
102.54	-0.08297	-0.07108	-0.08271
102.6	-0.0894	-0.07348	-0.06845
102.66	-0.08452	-0.07145	-0.07385
102.72	-0.09118	-0.07706	-0.08702
102.78	-0.0893	-0.07382	-0.07915
102.84	-0.0857	-0.06672	-0.06874
102.9	-0.08808	-0.07114	-0.07294
102.96	-0.08431	-0.07714	-0.08273
103.02	-0.08145	-0.0737	-0.07155
103.08	-0.08654	-0.07234	-0.06633
103.14	-0.08489	-0.07572	-0.06679
103.2	-0.08541	-0.07416	-0.05604
103.26	-0.0897	-0.07935	-0.06433
103.32	-0.08311	-0.07428	-0.08635
103.38	-0.08521	-0.07497	-0.06145
103.44	-0.08674	-0.07639	-0.08215
103.5	-0.08524	-0.07898	-0.05627
103.56	-0.07973	-0.07738	-0.08224
103.62	-0.08523	-0.07817	-0.08437
103.68	-0.08195	-0.07183	-0.08002
103.74	-0.09101	-0.07112	-0.07866
103.8	-0.08658	-0.07429	-0.07485
103.86	-0.09291	-0.08139	-0.07441
103.92	-0.09383	-0.08026	-0.0815
103.98	-0.08648	-0.07789	-0.0888
104.04	-0.08311	-0.08077	-0.07868
104.1	-0.08692	-0.07737	-0.07492
104.16	-0.0923	-0.07663	-0.0935
104.22	-0.09113	-0.07464	-0.0744
104.28	-0.09079	-0.0728	-0.09075
104.34	-0.08723	-0.07226	-0.08159
104.4	-0.08757	-0.07733	-0.08377
104.46	-0.08433	-0.07929	-0.08038
104.52	-0.08978	-0.07703	-0.06935
104.58	-0.08801	-0.07363	-0.06517
104.64	-0.08574	-0.08596	-0.0764
104.7	-0.08741	-0.07842	-0.08133
104.76	-0.08719	-0.08512	-0.09646
104.82	-0.08529	-0.08887	-0.09255
104.88	-0.08641	-0.08631	-0.08069
104.94	-0.09202	-0.07708	-0.07326
105	-0.08344	-0.07663	-0.09058
105.06	-0.07738	-0.07581	-0.07172
105.12	-0.08683	-0.07971	-0.08654
105.18	-0.08678	-0.07561	-0.06973
105.24	-0.08928	-0.07803	-0.08576
105.3	-0.08783	-0.07684	-0.07109
105.36	-0.09022	-0.07886	-0.08394
105.42	-0.09233	-0.07346	-0.0765
105.48	-0.0827	-0.06698	-0.07365
105.54	-0.0856	-0.06797	-0.08288
105.6	-0.07976	-0.06844	-0.08769
105.66	-0.08414	-0.08027	-0.07102
105.72	-0.08801	-0.07777	-0.09351
105.78	-0.08207	-0.07111	-0.07087
105.84	-0.0864	-0.07172	-0.07749
105.9	-0.08841	-0.07	-0.06474
105.96	-0.09004	-0.06622	-0.07146
106.02	-0.0856	-0.07646	-0.07306
106.08	-0.08794	-0.07878	-0.0877
106.14	-0.08586	-0.08139	-0.07924
106.2	-0.09019	-0.08397	-0.09035
106.26	-0.08766	-0.08027	-0.0892
106.32	-0.09149	-0.08272	-0.07982
106.38	-0.08887	-0.08037	-0.09446
106.44	-0.0875	-0.07733	-0.0821
106.5	-0.08922	-0.07444	-0.095
106.56	-0.0885	-0.07849	-0.08071
106.62	-0.0881	-0.08103	-0.09544
106.68	-0.08646	-0.0794	-0.09341
106.74	-0.08612	-0.07463	-0.08509
106.8	-0.08416	-0.08249	-0.08146
106.86	-0.0882	-0.08241	-0.06961
106.92	-0.09317	-0.07978	-0.08689
106.98	-0.08618	-0.08543	-0.07832
107.04	-0.09258	-0.08356	-0.08901
107.1	-0.08757	-0.08996	-0.08045
107.16	-0.0855	-0.08487	-0.09334
107.22	-0.09204	-0.07757	-0.09146
107.28	-0.09285	-0.07533	-0.08803
107.34	-0.08357	-0.08032	-0.07571
107.4	-0.09096	-0.07003	-0.0838
107.46	-0.09247	-0.08129	-0.09974
107.52	-0.09203	-0.09258	-0.0922
107.58	-0.10377	-0.09113	-0.0892
107.64	-0.09472	-0.0903	-0.09078
107.7	-0.09055	-0.08768	-0.0828
107.76	-0.0926	-0.08199	-0.08177
107.82	-0.08948	-0.08521	-0.09749
107.88	-0.09574	-0.08288	-0.08932
107.94	-0.08884	-0.09019	-0.08733
108	-0.09653	-0.08752	-0.08574
108.06	-0.0919	-0.08661	-0.08333
108.12	-0.09248	-0.08222	-0.08892
108.18	-0.09296	-0.08325	-0.10174
108.24	-0.09178	-0.08208	-0.08354
108.3	-0.09355	-0.07502	-0.07593
108.36	-0.09702	-0.07956	-0.0779
108.42	-0.09847	-0.07574	-0.10147
108.48	-0.09642	-0.07656	-0.09099
108.54	-0.09853	-0.0834	-0.07679
108.6	-0.0912	-0.08517	-0.07776
108.66	-0.0937	-0.08249	-0.09242
108.72	-0.08809	-0.0847	-0.09788
108.78	-0.09568	-0.08545	-0.09523
108.84	-0.09884	-0.07855	-0.08803
108.9	-0.09956	-0.08419	-0.08437
108.96	-0.09705	-0.09147	-0.08521
109.02	-0.09876	-0.08092	-0.07466
109.08	-0.09594	-0.08991	-0.08612
109.14	-0.10057	-0.08195	-0.07634
109.2	-0.09791	-0.08296	-0.0883
109.26	-0.10352	-0.08473	-0.08596
109.32	-0.10038	-0.0908	-0.07792
109.38	-0.0998	-0.08445	-0.085
109.44	-0.10469	-0.0802	-0.09345
109.5	-0.09712	-0.08596	-0.09558
109.56	-0.09568	-0.08898	-0.0837
109.62	-0.10102	-0.09279	-0.07549
109.68	-0.09566	-0.08856	-0.09834
109.74	-0.0993	-0.08535	-0.08934
109.8	-0.09393	-0.07942	-0.07767
109.86	-0.09812	-0.07797	-0.09696
109.92	-0.09638	-0.07794	-0.08476
109.98	-0.09885	-0.07698	-0.09774
110.04	-0.09895	-0.07988	-0.09094
110.1	-0.10206	-0.0825	-0.08683
110.16	-0.10487	-0.08145	-0.09552
110.22	-0.09791	-0.08524	-0.08311
110.28	-0.10154	-0.0827	-0.08578
110.34	-0.09613	-0.08008	-0.0701
110.4	-0.09736	-0.08298	-0.08736
110.46	-0.09695	-0.0776	-0.06851
110.52	-0.10269	-0.08009	-0.07976
110.58	-0.10311	-0.07591	-0.09262
110.64	-0.10779	-0.08103	-0.09094
110.7	-0.10687	-0.08465	-0.08996
110.76	-0.10336	-0.08454	-0.08765
110.82	-0.10759	-0.08586	-0.09938
110.88	-0.10249	-0.0879	-0.07738
110.94	-0.10192	-0.08858	-0.07697
111	-0.10425	-0.09307	-0.09722
111.06	-0.10657	-0.09581	-0.08546
111.12	-0.10669	-0.07751	-0.083
111.18	-0.10767	-0.08565	-0.08708
111.24	-0.10477	-0.08716	-0.07837
111.3	-0.10394	-0.08665	-0.08683
111.36	-0.11102	-0.08092	-0.05909
111.42	-0.10804	-0.0861	-0.09319
111.48	-0.10573	-0.08022	-0.0835
111.54	-0.10761	-0.08195	-0.07259
111.6	-0.10457	-0.08042	-0.07774
111.66	-0.10614	-0.07752	-0.0918
111.72	-0.10691	-0.08543	-0.08706
111.78	-0.10567	-0.08297	-0.07233
111.84	-0.10883	-0.09463	-0.10721
111.9	-0.10571	-0.08425	-0.07547
111.96	-0.10882	-0.08845	-0.10114
112.02	-0.10884	-0.08044	-0.08942
112.08	-0.10417	-0.08906	-0.06694
112.14	-0.10438	-0.08112	-0.07975
112.2	-0.09691	-0.08615	-0.08286
112.26	-0.10222	-0.08476	-0.07732
112.32	-0.10831	-0.08818	-0.07276
112.38	-0.10703	-0.09581	-0.08162
112.44	-0.10185	-0.09489	-0.08387
112.5	-0.10573	-0.08399	-0.07989
112.56	-0.10541	-0.08444	-0.07519
112.62	-0.10523	-0.08639	-0.07169
112.68	-0.10121	-0.08826	-0.08985
112.74	-0.10356	-0.08634	-0.08141
112.8	-0.10036	-0.09004	-0.08042
112.86	-0.10725	-0.08578	-0.07993
