# Supplementary material for: A genetically encoded Ca2+ indicator based on circularly permutated sea anemone red fluorescent protein eqFP578
Source: BMC Biol. 2018 Jan 16;16:9. doi: 10.1186/s12915-018-0480-0 (PMC5771076; doi:10.1186/s12915-018-0480-0)
Supplement: Supplementary file 10 — Numeric data for Fig. 4. (XLSX 123 kb) [file 12915_2018_480_MOESM10_ESM.xlsx]

## Sheet: Figure 4a
Time (S)
0	0.0890143
0.033	0.0621798
0.066	0.074772
0.099	0.0353452
0.132	0.0634824
0.165	0.0455927
0.198	0.0374294
0.231	0.00868432
0.264	0.0324794
0.297	0.00573165
0.33	-0.0106817
0.363	0
0.396	0.0070343
0.429	0.00555797
0.462	0.00668693
0.495	0.141554
0.528	0.42779
0.561	0.679983
0.594	0.763005
0.627	0.821711
0.66	0.835606
0.693	0.908294
0.726	0.895701
0.759	0.948328
0.792	0.948502
0.825	0.984976
0.858	1.00851
0.891	1.02171
0.924	1.07321
0.957	1.07321
0.99	1.08867
1.023	1.05706
1.056	1.04985
1.089	1.02258
1.122	0.996787
1.155	0.929744
1.188	0.90317
1.221	0.851498
1.254	0.806947
1.287	0.766305
1.32	0.734433
1.353	0.64898
1.386	0.59175
1.419	0.5802
1.452	0.511854
1.485	0.489449
1.518	0.485193
1.551	0.44898
1.584	0.399739
1.617	0.369518
1.65	0.35267
1.683	0.282154
1.716	0.249153
1.749	0.242032
1.782	0.233435
1.815	0.225532
1.848	0.217542
1.881	0.180808
1.914	0.181329
1.947	0.169084
1.98	0.166652
2.013	0.138689
2.046	0.12627
2.079	0.125054
2.112	0.11663
2.145	0.110725
2.178	0.116717
2.211	0.0966565
2.244	0.0410769
2.277	0.0652193
2.31	0.0292662
2.343	0.054277
2.376	0.0500217
2.409	0.0176292
2.442	0.0348241
2.475	0.0185845
2.508	-0.00269214
2.541	0.0115502
2.574	-0.0147634
2.607	0.00104212
2.64	0.102996
2.673	0.477377
2.706	0.670169
2.739	0.734781
2.772	0.780634
2.805	0.855493
2.838	0.843595
2.871	0.904559
2.904	0.940773
2.937	0.929396
2.97	0.9868
3.003	1.0119
3.036	1.02935
3.069	1.05619
3.102	1.08606
3.135	1.09839
3.168	1.07191
3.201	1.03491
3.234	1.03239
3.267	0.975163
3.3	0.937299
3.333	0.924273
3.366	0.859314
3.399	0.8099
3.432	0.762484
3.465	0.723752
3.498	0.712028
3.531	0.61155
3.564	0.60165
3.597	0.525141
3.63	0.519409
3.663	0.480938
3.696	0.451151
3.729	0.384976
3.762	0.350673
3.795	0.355363
3.828	0.31967
3.861	0.272601
3.894	0.28667
3.927	0.258532
3.96	0.228137
3.993	0.202953
4.026	0.184281
4.059	0.166044
4.092	0.14442
4.125	0.132262
4.158	0.140426
4.191	0.113591
4.224	0.0972644
4.257	0.0753799
4.29	0.0776379
4.323	0.0578376
4.356	0.062614
4.389	0.0223187
4.422	0.0662614
4.455	0.04264
4.488	0.0427269
4.521	0.0364742
4.554	0.0155449
4.587	0.0122449
4.62	0.0201476
4.653	0.0277898
4.686	0.0186713
4.719	0.0131133
4.752	0.0278767
4.785	0.262006
4.818	0.577594
4.851	0.705949
4.884	0.780634
4.917	0.809205
4.95	0.869735
4.983	0.894485
5.016	0.928875
5.049	0.928789
5.082	0.975337
5.115	0.995658
5.148	1.00208
5.181	1.08189
5.214	1.07625
5.247	1.07538
5.28	1.05957
5.313	1.07008
5.346	0.992531
5.379	0.998089
5.412	0.959184
5.445	0.897091
5.478	0.868172
5.511	0.838472
5.544	0.759705
5.577	0.742162
5.61	0.696222
5.643	0.617629
5.676	0.596874
5.709	0.555449
5.742	0.529657
5.775	0.463309
5.808	0.467217
5.841	0.408337
5.874	0.38871
5.907	0.355363
5.94	0.335389
5.973	0.309944
6.006	0.289622
6.039	0.236648
6.072	0.225966
6.105	0.230656
6.138	0.203908
6.171	0.168302
6.204	0.164828
6.237	0.138341
6.27	0.157013
6.303	0.10647
6.336	0.112288
6.369	0.114546
6.402	0.0961355
6.435	0.0813721
6.468	0.0997829
6.501	0.0709509
6.534	0.0442901
6.567	0.0385584
6.6	0.0451585
6.633	0.0331741
6.666	0.0548849
6.699	0.0241424
6.732	0.0274425
6.765	0.0278767
6.798	0.0323057
6.831	0.00625271
6.864	0.265219
6.897	0.583413
6.93	0.679027
6.963	0.769692
6.996	0.818932
7.029	0.861919
7.062	0.892488
7.095	0.90317
7.128	0.98871
7.161	1.00617
7.194	1.01806
7.227	1.02788
7.26	1.07738
7.293	1.04568
7.326	1.07382
7.359	1.04985
7.392	1.0337
7.425	1.01476
7.458	0.9967
7.491	0.959705
7.524	0.916978
7.557	0.861572
7.59	0.82449
7.623	0.801129
7.656	0.739123
7.689	0.707425
7.722	0.636822
7.755	0.611376
7.788	0.592097
7.821	0.517499
7.854	0.469909
7.887	0.448111
7.92	0.440903
7.953	0.394876
7.986	0.363439
8.019	0.341989
8.052	0.320452
8.085	0.290751
8.118	0.254885
8.151	0.256448
8.184	0.23274
8.217	0.212853
8.25	0.16535
8.283	0.190708
8.316	0.168215
8.349	0.147547
8.382	0.164742
8.415	0.146157
8.448	0.146244
8.481	0.12271
8.514	0.12271
8.547	0.0994355
8.58	0.102736
8.613	0.0959618
8.646	0.061485
8.679	0.0748589
8.712	0.0869301
8.745	0.0594008
8.778	0.0562744
8.811	0.0555797
8.844	0.0370821
8.877	0.0335215
8.91	0.04264
8.943	0.132349
8.976	0.516804
9.009	0.686409
9.042	0.779505
9.075	0.826487
9.108	0.867825
9.141	0.897872
9.174	0.938949
9.207	0.961963
9.24	1.0132
9.273	1.01563
9.306	1.03639
9.339	1.08641
9.372	1.05158
9.405	1.08823
9.438	1.07234
9.471	1.09579
9.504	1.03908
9.537	1.00573
9.57	0.950326
9.603	0.953973
9.636	0.894051
9.669	0.834911
9.702	0.796266
9.735	0.742944
9.768	0.687625
9.801	0.653582
9.834	0.628398
9.867	0.568476
9.9	0.55241
9.933	0.490578
9.966	0.463048
9.999	0.441685
10.032	0.41294
10.065	0.365089
10.098	0.385758
10.131	0.328789
10.164	0.298654
10.197	0.276075
10.23	0.244985
10.263	0.229874
10.296	0.245245
10.329	0.198784
10.362	0.202345
10.395	0.17881
10.428	0.159097
10.461	0.192358
10.494	0.14772
10.527	0.129917
10.56	0.112375
10.593	0.123578
10.626	0.113157
10.659	0.0843248
10.692	0.109422
10.725	0.0942249
10.758	0.0529744
10.791	0.0751194
10.824	0.0580113
10.857	0.0382979
10.89	0.0481112
10.923	0.0170213
10.956	0.0335215
10.989	0.0361268
11.022	0.0602692
11.055	0.036561
11.088	0.247503
11.121	0.570994
11.154	0.751455
11.187	0.802258
11.22	0.839687
11.253	0.884846
11.286	0.930525
11.319	0.956926
11.352	1.00504
11.385	0.9901
11.418	1.01459
11.451	1.05367
11.484	1.03986
11.517	1.06756
11.55	1.05124
11.583	1.05914
11.616	1.04907
11.649	1.0363
11.682	0.988797
11.715	0.972558
11.748	0.923491
11.781	0.859053
11.814	0.838124
11.847	0.811898
11.88	0.732175
11.913	0.69188
11.946	0.631264
11.979	0.616761
12.012	0.551455
12.045	0.518888
12.078	0.477898
12.111	0.446287
12.144	0.417369
12.177	0.393139
12.21	0.321407
12.243	0.356926
12.276	0.310204
12.309	0.283891
12.342	0.253495
12.375	0.241598
12.408	0.234477
12.441	0.200261
12.474	0.16865
12.507	0.162918
12.54	0.177508
12.573	0.158663
12.606	0.116804
12.639	0.160052
12.672	0.100651
12.705	0.0985671
12.738	0.0997829
12.771	0.0988276
12.804	0.0846722
12.837	0.0901433
12.87	0.0727746
12.903	0.083109
12.936	0.0673035
12.969	0.067564
13.002	0.0644377
13.035	0.0325662
13.068	0.0481112
13.101	0.0589666
13.134	0.014937
13.167	0.0217977
13.2	0.204082
13.233	0.55102
13.266	0.722796
13.299	0.792271
13.332	0.826835
13.365	0.873383
13.398	0.912288
13.431	0.919496
13.464	0.958749
13.497	1.002
13.53	1.00816
13.563	1.03317
13.596	1.06583
13.629	1.06131
13.662	1.0746
13.695	1.07981
13.728	1.08502
13.761	1.07434
13.794	1.04577
13.827	0.966305
13.86	0.932783
13.893	0.918107
13.926	0.84594
13.959	0.787842
13.992	0.789145
14.025	0.713851
14.058	0.665393
14.091	0.646461
14.124	0.608684
14.157	0.568476
14.19	0.51003
14.223	0.48337
14.256	0.467564
14.289	0.426748
14.322	0.426921
14.355	0.385845
14.388	0.344507
14.421	0.321754
14.454	0.310291
14.487	0.306904
14.52	0.279114
14.553	0.250803
14.586	0.229006
14.619	0.182979
14.652	0.190187
14.685	0.165697
14.718	0.151194
14.751	0.132089
14.784	0.133304
14.817	0.0976987
14.85	0.122623
14.883	0.0851932
14.916	0.0793747
14.949	0.0710378
14.982	0.0473296
15.015	0.0538428
15.048	0.0673904
15.081	0.0495007
15.114	0.0595745
15.147	0.0476769
15.18	0.0339557
15.213	0.0399479
15.246	0.0195397
15.279	0.0441164
15.312	0.347807
15.345	0.608511
15.378	0.738168
15.411	0.799218
15.444	0.843422
15.477	0.894746
15.51	0.918107
15.543	0.97881
15.576	0.976639
15.609	1.00903
15.642	1.03552
15.675	1.04151
15.708	1.04455
15.741	1.0911
15.774	1.10916
15.807	1.10195
15.84	1.07356
15.873	1.04108
15.906	1.02223
15.939	0.980894
15.972	0.894659
16.005	0.890404
16.038	0.855059
16.071	0.812505
16.104	0.756578
16.137	0.72297
16.17	0.643682
16.203	0.649674
16.236	0.591924
16.269	0.538862
16.302	0.48198
16.335	0.474251
16.368	0.43795
16.401	0.383847
16.434	0.393139
16.467	0.344507
16.5	0.323665
16.533	0.300825
16.566	0.304212
16.599	0.24429
16.632	0.249501
16.665	0.225185
16.698	0.202432
16.731	0.189405
16.764	0.177073
16.797	0.146939
16.83	0.15597
16.863	0.128789
16.896	0.116717
16.929	0.127225
16.962	0.115849
16.995	0.102475
17.028	0.109075
17.061	0.130525
17.094	0.0815458
17.127	0.0604429
17.16	0.07868
17.193	0.0524533
17.226	0.0580981
17.259	0.0396874
17.292	0.0479375
17.325	0.0282241
17.358	0.017195
17.391	0.0261398
17.424	0.0330004
17.457	0.153278
17.49	0.548068
17.523	0.690491
17.556	0.771168
17.589	0.830221
17.622	0.867043
17.655	0.903257
17.688	0.957794
17.721	0.983847
17.754	0.989752
17.787	1.00304
17.82	1.01737
17.853	1.05488
17.886	1.07382
17.919	1.07373
17.952	1.08155
17.985	1.0845
18.018	1.03951
18.051	1.00764
18.084	0.972731
18.117	0.907251
18.15	0.87208
18.183	0.803561
18.216	0.79036
18.249	0.733218
18.282	0.693183
18.315	0.657664
18.348	0.616761
18.381	0.588537
18.414	0.53122
18.447	0.491359
18.48	0.464785
18.513	0.448719
18.546	0.401129
18.579	0.391055
18.612	0.364307
18.645	0.338428
18.678	0.323578
18.711	0.273383
18.744	0.280243
18.777	0.253235
18.81	0.240643
18.843	0.219019
18.876	0.190013
18.909	0.211811
18.942	0.217977
18.975	0.16865
19.008	0.151541
19.041	0.163786
19.074	0.127139
19.107	0.118802
19.14	0.12436
19.173	0.0995224
19.206	0.105862
19.239	0.103865
19.272	0.0990013
19.305	0.0589666
19.338	0.0580113
19.371	0.0848459
19.404	0.0793747
19.437	0.0946591
19.47	0.0396874
19.503	0.0468954
19.536	0.03934
19.569	0.141033
19.602	0.503865
19.635	0.679375
19.668	0.795658
19.701	0.824837
19.734	0.847764
19.767	0.897351
19.8	0.923665
19.833	0.939297
19.866	0.953018
19.899	0.998697
19.932	1.04281
19.965	1.0772
19.998	1.07043
20.031	1.07894
20.064	1.0865
20.097	1.1089
20.13	1.06974
20.163	1.03092
20.196	1.0079
20.229	0.965002
20.262	0.931654
20.295	0.872167
20.328	0.829614
20.361	0.799392
20.394	0.719409
20.427	0.689796
20.46	0.636561
20.493	0.601042
20.526	0.564915
20.559	0.510899
20.592	0.480591
20.625	0.471472
20.658	0.413113
20.691	0.383587
20.724	0.372297
20.757	0.346157
20.79	0.333044
20.823	0.317499
20.856	0.292054
20.889	0.268954
20.922	0.24429
20.955	0.217977
20.988	0.23274
21.021	0.206253
21.054	0.159271
21.087	0.188102
21.12	0.156318
21.153	0.127573
21.186	0.127052
21.219	0.126096
21.252	0.0928354
21.285	0.0997829
21.318	0.105688
21.351	0.0983934
21.384	0.0541902
21.417	0.0882327
21.45	0.0591403
21.483	0.053756
21.516	0.0719931
21.549	0.0603561
21.582	0.0382979
21.615	0.026053
21.648	0.0270951
21.681	0.0382979
21.714	0.0489796
21.747	0.302996
21.78	0.590013
21.813	0.740078
21.846	0.794616
21.879	0.825358
21.912	0.882414
21.945	0.915328
21.978	0.906817
22.011	0.994703
22.044	1.00834
22.077	1.02588
22.11	1.05792
22.143	1.09092
22.176	1.09145
22.209	1.07564
22.242	1.06261
22.275	1.07034
22.308	1.01919
22.341	0.975423
22.374	0.945028
22.407	0.926704
22.44	0.88832
22.473	0.878159
22.506	0.791489
22.539	0.749631
22.572	0.703604
22.605	0.661398
22.638	0.629787
22.671	0.585931
22.704	0.556578
22.737	0.497785
22.77	0.456795
22.803	0.407382
22.836	0.41294
22.869	0.372905
22.902	0.343639
22.935	0.318628
22.968	0.27538
23.001	0.299609
23.034	0.28997
23.067	0.245072
23.1	0.247677
23.133	0.237256
23.166	0.204516
23.199	0.191055
23.232	0.181416
23.265	0.135302
23.298	0.142076
23.331	0.136083
23.364	0.141989
23.397	0.11802
23.43	0.107165
23.463	0.117412
23.496	0.114546
23.529	0.098046
23.562	0.071472
23.595	0.0798089
23.628	0.0629614
23.661	0.0547112
23.694	0.0346505
23.727	0.0506296
23.76	0.029353
23.793	0.0371689
23.826	0.337473
23.859	0.632132
23.892	0.744073
23.925	0.819713
23.958	0.885541
23.991	0.920973
24.024	0.911941
24.057	0.94911
24.09	0.999305
24.123	1.00313
24.156	1.01945
24.189	1.06044
24.222	1.09735
24.255	1.09779
24.288	1.10421
24.321	1.09874
24.354	1.08189
24.387	1.07373
24.42	1.01468
24.453	0.988971
24.486	0.963526
24.519	0.900999
24.552	0.859574
24.585	0.81459
24.618	0.782284
24.651	0.717238
24.684	0.641511
24.717	0.630829
24.75	0.602518
24.783	0.566479
24.816	0.521407
24.849	0.491446
24.882	0.456101
24.915	0.434824
24.948	0.403474
24.981	0.382718
25.014	0.332957
25.047	0.297004
25.08	0.299349
25.113	0.283804
25.146	0.279288
25.179	0.250022
25.212	0.203126
25.245	0.2
25.278	0.168823
25.311	0.183934
25.344	0.160486
25.377	0.159184
25.41	0.151107
25.443	0.107251
25.476	0.107078
25.509	0.0934433
25.542	0.088667
25.575	0.0808511
25.608	0.0594008
25.641	0.0785063
25.674	0.0730352
25.707	0.0475901
25.74	0.0513244
25.773	0.0767694
25.806	0.0674772
25.839	0.0501954
25.872	0.0358663
25.905	0.0618324
25.938	0.0934433
25.971	0.490404
26.004	0.691272
26.037	0.794008
26.07	0.849501
26.103	0.913244
26.136	0.91663
26.169	0.963439
26.202	0.981763
26.235	0.994876
26.268	1.04568
26.301	1.04716
26.334	1.10109
26.367	1.09674
26.4	1.11055
26.433	1.09388
26.466	1.09961
26.499	1.06869
26.532	1.03456
26.565	1.00573
26.598	0.968389
26.631	0.931915
26.664	0.86053
26.697	0.832306
26.73	0.809553
26.763	0.732175
26.796	0.686756
26.829	0.651324
26.862	0.613548
26.895	0.575337
26.928	0.527399
26.961	0.511854
26.994	0.447764
27.027	0.435258
27.06	0.425011
27.093	0.3736
27.126	0.355797
27.159	0.310465
27.192	0.314807
27.225	0.280069
27.258	0.261746
27.291	0.236214
27.324	0.244203
27.357	0.207121
27.39	0.172992
27.423	0.205992
27.456	0.163613
27.489	0.147112
27.522	0.133131
27.555	0.155363
27.588	0.12931
27.621	0.0998697
27.654	0.113244
27.687	0.0973513
27.72	0.100217
27.753	0.117499
27.786	0.123404
27.819	0.0652193
27.852	0.0494138
27.885	0.0387321
27.918	0.064264
27.951	0.0888406
27.984	0.0536691
28.017	0.0830221
28.05	0.097525
28.083	0.21789
28.116	0.575423
28.149	0.725749
28.182	0.807642
28.215	0.874946
28.248	0.89188
28.281	0.943118
28.314	0.964481
28.347	0.999218
28.38	1.00339
28.413	1.04907
28.446	1.07946
28.479	1.10916
28.512	1.10447
28.545	1.14494
28.578	1.13817
28.611	1.13643
28.644	1.11376
28.677	1.07
28.71	1.02814
28.743	0.987842
28.776	0.957968
28.809	0.900043
28.842	0.875814
28.875	0.828485
28.908	0.777768
28.941	0.717065
28.974	0.670169
29.007	0.639948
29.04	0.59531
29.073	0.585584
29.106	0.516717
29.139	0.487799
29.172	0.441251
29.205	0.40304
29.238	0.381068
29.271	0.363265
29.304	0.321407
29.337	0.347199
29.37	0.306383
29.403	0.278333
29.436	0.244116
29.469	0.233435
29.502	0.227269
29.535	0.208858
29.568	0.198697
29.601	0.179592
29.634	0.154755
29.667	0.143118
29.7	0.154842
29.733	0.141815
29.766	0.130352
29.799	0.10812
29.832	0.115849
29.865	0.0982197
29.898	0.103778
29.931	0.0740773
29.964	0.0697351
29.997	0.0559271
30.03	0.0567955
30.063	0.0663482
30.096	0.0366479
30.129	0.0612245
30.162	0.0459401
30.195	0.0402084
30.228	0.0718194
30.261	0.386279
30.294	0.67564
30.327	0.800782
30.36	0.843856
30.393	0.872514
30.426	0.928267
30.459	0.942683
30.492	0.981937
30.525	0.987842
30.558	1.02327
30.591	1.04377
30.624	1.07634
30.657	1.07998
30.69	1.09501
30.723	1.0957
30.756	1.07998
30.789	1.10543
30.822	1.02032
30.855	1.01433
30.888	0.984455
30.921	0.947199
30.954	0.88997
30.987	0.851759
31.02	0.809119
31.053	0.746244
31.086	0.712896
31.119	0.671038
31.152	0.632393
31.185	0.597829
31.218	0.55406
31.251	0.495093
31.284	0.47069
31.317	0.442901
31.35	0.411376
31.383	0.385237
31.416	0.354234
31.449	0.31967
31.482	0.309336
31.515	0.301086
31.548	0.286409
31.581	0.246809
31.614	0.242466
31.647	0.221103
31.68	0.200608
31.713	0.209379
31.746	0.166913
31.779	0.17056
31.812	0.154147
31.845	0.133218
31.878	0.15102
31.911	0.116804
31.944	0.114807
31.977	0.115849
32.01	0.113244
32.043	0.099175
32.076	0.0824142
32.109	0.0897959
32.142	0.0808511
32.175	0.0550586
32.208	0.0530612
32.241	0.0683456
32.274	0.0562744
32.307	0.0888406
32.34	0.0420321
32.373	0.277117
32.406	0.600261
32.439	0.769171
32.472	0.835519
32.505	0.871646
32.538	0.921928
32.571	0.920278
32.604	0.980113
32.637	0.99835
32.67	1.02918
32.703	1.05497
32.736	1.04855
32.769	1.0772
32.802	1.08571
32.835	1.0898
32.868	1.09822
32.901	1.07477
32.934	1.07364
32.967	0.996526
33	0.992792
33.033	0.93756
33.066	0.873556
33.099	0.845853
33.132	0.817803
33.165	0.78211
33.198	0.752149
33.231	0.659401
33.264	0.647851
33.297	0.561789
33.33	0.550934
33.363	0.518281
33.396	0.489883
33.429	0.452974
33.462	0.408771
33.495	0.415979
33.528	0.394008
33.561	0.34442
33.594	0.329744
33.627	0.293617
33.66	0.289883
33.693	0.225966
33.726	0.2264
33.759	0.2363
33.792	0.188189
33.825	0.167868
33.858	0.164047
33.891	0.162918
33.924	0.137647
33.957	0.142683
33.99	0.133739
34.023	0.134694
34.056	0.100825
34.089	0.117499
34.122	0.103691
34.155	0.099175
34.188	0.107512
34.221	0.102475
34.254	0.0860617
34.287	0.0927486
34.32	0.0929223
34.353	0.0756405
34.386	0.0754668
34.419	0.0668693
34.452	0.104907
34.485	0.436648
34.518	0.703778
34.551	0.810508
34.584	0.878246
34.617	0.881806
34.65	0.911767
34.683	0.951368
34.716	0.985845
34.749	1.02032
34.782	1.02136
34.815	1.04403
34.848	1.05541
34.881	1.07008
34.914	1.11481
34.947	1.11255
34.98	1.09978
35.013	1.06782
35.046	1.03231
35.079	1.01806
35.112	0.976031
35.145	0.924794
35.178	0.91472
35.211	0.863656
35.244	0.807208
35.277	0.798958
35.31	0.726617
35.343	0.675727
35.376	0.652366
35.409	0.59835
35.442	0.554842
35.475	0.489622
35.508	0.479288
35.541	0.416761
35.574	0.405558
35.607	0.390274
35.64	0.367347
35.673	0.337039
35.706	0.340252
35.739	0.275901
35.772	0.29353
35.805	0.284672
35.838	0.257924
35.871	0.217629
35.904	0.232827
35.937	0.2066
35.97	0.201824
36.003	0.205037
36.036	0.184368
36.069	0.14277
36.102	0.150413
36.135	0.154147
36.168	0.131133
36.201	0.104733
36.234	0.0990881
36.267	0.0657403
36.3	0.083109
36.333	0.0668693
36.366	0.0872775
36.399	0.0743378
36.432	0.0752931
36.465	0.0520191
36.498	0.0692141
36.531	0.167781
36.564	0.560921
36.597	0.754494
36.63	0.80799
36.663	0.866609
36.696	0.932957
36.729	0.950065
36.762	0.955449
36.795	1.00339
36.828	0.998871
36.861	1.05289
36.894	1.08189
36.927	1.07825
36.96	1.13191
36.993	1.12914
37.026	1.12723
37.059	1.12106
37.092	1.08294
37.125	1.05653
37.158	1.03187
37.191	0.982979
37.224	0.944333
37.257	0.917586
37.29	0.834043
37.323	0.793574
37.356	0.764568
37.389	0.719496
37.422	0.64429
37.455	0.610421
37.488	0.579939
37.521	0.538776
37.554	0.515762
37.587	0.48363
37.62	0.438732
37.653	0.401737
37.686	0.399392
37.719	0.346591
37.752	0.340512
37.785	0.30317
37.818	0.30812
37.851	0.269475
37.884	0.26079
37.917	0.238819
37.95	0.233869
37.983	0.210334
38.016	0.178116
38.049	0.164047
38.082	0.157273
38.115	0.154755
38.148	0.176205
38.181	0.140599
38.214	0.138689
38.247	0.112549
38.28	0.112028
38.313	0.104472
38.346	0.0983934
38.379	0.0905775
38.412	0.0783326
38.445	0.059835
38.478	0.0854538
38.511	0.0710378
38.544	0.060964
38.577	0.0696483
38.61	0.0610508
38.643	0.118888
38.676	0.485454
38.709	0.742683
38.742	0.821537
38.775	0.884672
38.808	0.922275
38.841	0.925662
38.874	0.9835
38.907	0.985497
38.94	1.03031
38.973	1.05167
39.006	1.06461
39.039	1.09205
39.072	1.12149
39.105	1.10326
39.138	1.13026
39.171	1.11481
39.204	1.09587
39.237	1.06696
39.27	1.01641
39.303	0.961355
39.336	0.959792
39.369	0.917325
39.402	0.858446
39.435	0.812419
39.468	0.761094
39.501	0.700564
39.534	0.69518
39.567	0.636387

## Sheet: Figure 4b
Time (S)	Cell1		Cell3
0	302.55		218.35
0.033	286.65		208.11
0.066	287.64		212.86
0.099	282.52		209.33
0.132	293.98		215.32
0.165	292.17		216.62
0.198	285.98		212.98
0.231	286.99		213.01
0.264	289.16		214.32
0.297	287.92		214.07
0.33	290.89		219.7
0.363	292.43		217.53
0.396	289.84		212.04
0.429	295		219.14
0.462	291.14		215.08
0.495	289.34		216.67
0.528	287.24		216.72
0.561	289.92		217.66
0.594	288.62		216.8
0.627	290.88		219.8
0.66	293.43		218.93
0.693	282.97		214.01
0.726	289.64		217.79
0.759	287.25		215.99
0.792	287.26		214.59
0.825	289.45		220.84
0.858	289.89		218.81
0.891	291.6		219.05
0.924	287.92		222.59
0.957	293.69		220.24
0.99	289.25		222.78
1.023	286.73		218.83
1.056	286.46		218.31
1.089	291.67		221.12
1.122	288.84		219.55
1.155	287.44		220.33
1.188	286.51		220.96
1.221	287.01		219.46
1.254	285.47		215.85
1.287	299.28		214.17
1.32	317.63		225.25
1.353	319.97		223.85
1.386	318.88		227.71
1.419	315.94		221.81
1.452	316.62		222.96
1.485	316.77		219.84
1.518	319.82		221.81
1.551	322.49		217.71
1.584	333.79		223.93
1.617	328.38		221.36
1.65	333.69		220.84
1.683	333.45		221.28
1.716	331.06		216.47
1.749	329.67		222.36
1.782	322.31		219.23
1.815	317.8		221.21
1.848	316.3		219.74
1.881	312.52		216.58
1.914	312.09		222.95
1.947	308.17		220.45
1.98	305.37		219.14
2.013	305.59		216.61
2.046	305.59		219.49
2.079	303.68		220.74
2.112	307.39		221
2.145	303.37		225.95
2.178	301.02		217.71
2.211	300.67		216.45
2.244	294.21		213.63
2.277	298.9		218.36
2.31	298.69		222.25
2.343	300.11		223.65
2.376	297.83		222.17
2.409	293.6		219.59
2.442	295.13		221.68
2.475	297.16		221.27
2.508	302.11		223.36
2.541	295.22		218.21
2.574	294.73		223.46
2.607	293.34		217.87
2.64	297.43		222.19
2.673	293.15		224.92
2.706	292.12		218.03
2.739	294.41		221.65
2.772	293.65		222.36
2.805	289.37		218.45
2.838	291.43		218.11
2.871	293.06		217.74
2.904	288.51		217.04
2.937	293.11		222.85
2.97	292.24		218.86
3.003	290.56		217.65
3.036	289.12		218.6
3.069	288.92		218.05
3.102	288.72		218.53
3.135	289.8		217.87
3.168	291.5		222.41
3.201	288.89		220.03
3.234	291.4		222.79
3.267	287.13		214.91
3.3	290.27		223.73
3.333	287.14		220.11
3.366	288		218.67
3.399	291.22		216.78
3.432	291.04		222.47
3.465	288.88		219.44
3.498	289.88		223.33
3.531	286.7		216.08
3.564	286.95		219.63
3.597	294.8		215.84
3.63	314.54		219.41
3.663	317.01		226.19
3.696	318.39		224.18
3.729	317.49		221.29
3.762	315.49		225.01
3.795	322		225.91
3.828	317.75		221.51
3.861	323.46		222.5
3.894	326.72		225.44
3.927	327.11		220.41
3.96	333.24		223.21
3.993	331.89		221.32
4.026	329.56		221.69
4.059	331.47		222.26
4.092	327.13		223.13
4.125	324.17		222.09
4.158	318.8		220.07
4.191	313.48		221.76
4.224	313.55		221.8
4.257	313.92		219.99
4.29	309.57		223
4.323	307.21		223.6
4.356	302.87		220.04
4.389	303.14		222.65
4.422	308.78		222.4
4.455	304.76		218.77
4.488	304.47		220.06
4.521	302.66		220.4
4.554	305.67		220.97
4.587	302.12		221.95
4.62	302.91		219.41
4.653	298.87		219.51
4.686	296.49		221.36
4.719	298.87		221.59
4.752	296.94		221.65
4.785	301.89		225.15
4.818	297.56		220.37
4.851	301		224.26
4.884	296.63		223.01
4.917	296.47		222.59
4.95	292.94		217.6
4.983	297.43		221.28
5.016	293.64		218.16
5.049	294.05		221.28
5.082	298.91		223.9
5.115	295.89		223.04
5.148	293.26		221.52
5.181	289.26		218.83
5.214	293.83		217.89
5.247	293.11		223.31
5.28	291.79		222.48
5.313	290.15		221.28
5.346	296.04		227.12
5.379	291		217.8
5.412	289.16		216.74
5.445	292.64		220.79
5.478	285.29		217.58
5.511	288.61		216.37
5.544	284.5		216.61
5.577	288.16		217.11
5.61	289.86		219.73
5.643	292.07		220.94
5.676	288.97		217.13
5.709	289.47		220.1
5.742	287.72		218.35
5.775	287.14		217.97
5.808	291.15		220.41
5.841	284.66		219.58
5.874	290.6		217.84
5.907	287.07		218.48
5.94	304.96		222.65
5.973	316.06		221.06
6.006	317.74		225.55
6.039	315.46		220.83
6.072	315.48		221.07
6.105	319.36		222.69
6.138	317.08		220.91
6.171	319.6		219.31
6.204	322.93		222.05
6.237	322.73		220.01
6.27	328.97		223.48
6.303	329.74		221.81
6.336	330.19		222.37
6.369	331.16		219.14
6.402	326.85		219.05
6.435	319.28		218.11
6.468	321.99		221.97
6.501	313.67		219.03
6.534	314.08		221.58
6.567	310.7		219.63
6.6	309.48		217.91
6.633	306.99		222.89
6.666	308.92		224.19
6.699	306.77		222.77
6.732	303.6		217.11
6.765	302.83		217.71
6.798	301.4		219.76
6.831	305.64		226.36
6.864	302.87		218.9
6.897	301.99		218.3
6.93	301.99		222.02
6.963	301.04		221.31
6.996	300.39		219.13
7.029	297.74		218.6
7.062	300.15		220.8
7.095	303.31		225.21
7.128	296.9		219.56
7.161	296.79		219.14
7.194	297.01		218.11
7.227	295.67		218.83
7.26	297.91		222.1
7.293	292.27		223.22
7.326	293.09		218.94
7.359	298.25		221.78
7.392	295.12		219.59
7.425	294.91		220.03
7.458	291.03		219.4
7.491	292.55		216.51
7.524	293.44		222.45
7.557	292.86		221.27
7.59	294.75		226.73
7.623	296.38		223.22
7.656	289		220.53
7.689	291.96		221.63
7.722	291.4		221.88
7.755	292.01		219.78
7.788	293.43		217.98
7.821	291.31		220.39
7.854	290.36		218.41
7.887	287.06		216.24
7.92	289.29		219.76
7.953	289.04		216.44
7.986	292.79		223.9
8.019	288.62		218.22
8.052	290.03		223.97
8.085	290.19		224.42
8.118	288.97		219.95
8.151	290.19		220.31
8.184	290.17		218.32
8.217	292.72		220.66
8.25	286.11		218.84
8.283	286.51		219.85
8.316	290.22		216.86
8.349	318.99		224.1
8.382	315.9		222.98
8.415	320.19		224.89
8.448	316.2		221.88
8.481	312.37		224.53
8.514	324.81		225.07
8.547	318.36		226.41
8.58	322.18		222.52
8.613	323.28		220.89
8.646	321.71		222.21
8.679	326.58		221.96
8.712	333.87		223.55
8.745	333.11		223.2
8.778	330.31		223.96
8.811	324.01		221.33
8.844	315.06		220.89
8.877	310.8		215.82
8.91	316.49		218.6
8.943	310.45		220.57
8.976	306.45		217.55
9.009	312.68		221.42
9.042	308.89		221.46
9.075	303.87		219.27
9.108	307.3		221.82
9.141	300.99		219.18
9.174	307.99		225.96
9.207	303.3		222.23
9.24	305.61		222.6
9.273	303.95		221.5
9.306	302.9		218.93
9.339	304.06		221.24
9.372	302.41		222.61
9.405	301.09		220.93
9.438	296.89		219.49
9.471	302.53		224.28
9.504	301.17		221.24
9.537	298.53		221.29
9.57	298.18		221.2
9.603	295.71		223.1
9.636	292.58		217.94
9.669	295.93		220.64
9.702	297.72		221.79
9.735	300.2		223.08
9.768	297.01		221.68
9.801	291.9		220.37
9.834	290.8		217.51
9.867	291.36		217.71
9.9	295.48		223.22
9.933	292.44		218.96
9.966	294.62		217.2
9.999	292.01		219.74
10.032	295.51		219.45
10.065	291.77		218.38
10.098	290.36		217.76
10.131	293.8		220.24
10.164	294.55		221
10.197	296		221.77
10.23	295.36		221.82
10.263	291.81		221.57
10.296	291.8		224.07
10.329	291.45		223.19
10.362	294.12		223.24
10.395	292.84		222.15
10.428	290.01		221.85
10.461	291.44		221.33
10.494	291.13		224.85
10.527	289.87		218.31
10.56	290.81		221.27
10.593	288.31		224.55
10.626	290.94		222.87
10.659	313.77		222.98
10.692	322.95		226.79
10.725	326.83		230.05
10.758	317.93		222.4
10.791	320.59		225.18
10.824	320.2		226.08
10.857	317.71		218.6
10.89	328.25		225.25
10.923	324.63		220.06
10.956	327.63		219.47
10.989	329.15		222.94
11.022	332.66		221.84
11.055	627.35		640.81
11.088	638.06		643.89
11.121	627.04		620.4
11.154	607.36		589.51
11.187	583.4		552.25
11.22	557.79		516.46
11.253	524.74		472.03
11.286	501.64		443.99
11.319	476.65		409.24
11.352	458.34		387.12
11.385	435.38		361.85
11.418	417.34		342.95
11.451	400.76		321.75
11.484	386.37		306.78
11.517	379.28		295.45
11.55	368.52		286.46
11.583	354.26		273.09
11.616	350.61		266.09
11.649	344.06		262.9
11.682	342.79		258.25
11.715	335.22		251.56
11.748	328		246.62
11.781	324.33		243.62
11.814	321.48		240.85
11.847	323.82		247.56
11.88	314.73		237.45
11.913	316.76		237.34
11.946	313.42		233.61
11.979	316.15		233.55
12.012	308.51		229.48
12.045	309.05		232.53
12.078	310.98		231.72
12.111	309.39		233.65
12.144	304.67		225.59
12.177	303.6		230.37
12.21	300.45		228.39
12.243	300.91		224.88
12.276	304.4		230.13
12.309	302.27		227.44
12.342	301.46		226.23
12.375	301.5		226.36
12.408	299.86		227.67
12.441	302.06		229.65
12.474	296.65		224.84
12.507	299.97		225.12
12.54	298.62		226.06
12.573	301.13		228.61
12.606	300.18		228.17
12.639	307.82		220.82
12.672	325.19		225.17
12.705	330.65		231.18
12.738	329.73		231.8
12.771	324.9		228.66
12.804	329.92		229.09
12.837	329.81		228.67
12.87	335.02		229
12.903	337.41		225.77
12.936	333.07		227.31
12.969	338.25		224.62
13.002	340.11		227.94
13.035	340.4		224.65
13.068	340.91		224.32
13.101	333.36		225.68
13.134	330.35		223.2
13.167	321.75		223.52
13.2	323.06		224.12
13.233	314.73		224.71
13.266	317.84		224.94
13.299	317.44		223.13
13.332	311.81		221.84
13.365	313.81		225.27
13.398	307.63		220.08
13.431	307.43		221.23
13.464	312.47		224.37
13.497	309.9		226.08
13.53	310.54		224
13.563	310.41		222.5
13.596	308.98		223.3
13.629	310.33		222.84
13.662	306.81		226.38
13.695	306.71		225.31
13.728	301.84		223.83
13.761	303.77		221.2
13.794	300.06		222.97
13.827	303.16		224.71
13.86	300.9		220.16
13.893	303.95		224.43
13.926	303.43		225.83
13.959	301.49		223.81
13.992	301.6		222.98
14.025	298.89		216.49
14.058	298.49		219.62
14.091	298.41		219
14.124	293.73		218.11
14.157	292.22		219.67
14.19	300.87		224.11
14.223	294.99		223.57
14.256	297.98		221.63
14.289	297.13		221.58
14.322	295.43		219.88
14.355	300.54		221.01
14.388	298.09		223.13
14.421	296.06		221.24
14.454	294.72		217.76
14.487	294.01		219.82
14.52	295.71		220.02
14.553	304.39		218.58
14.586	327.35		225.55
14.619	332.44		229.97
14.652	326.27		227.55
14.685	325.4		221.86
14.718	328.91		227.91
14.751	325.02		222.46
14.784	330.32		222.04
14.817	331.46		223.23
14.85	338.26		225.37
14.883	338.2		225.14
14.916	337.66		221.41
14.949	344.83		221.55
14.982	341.12		217.72
15.015	339.07		221.86
15.048	334.4		225.75
15.081	329.64		219.82
15.114	327.46		223.85
15.147	318.56		221.82
15.18	318.41		221.51
15.213	316.35		227.55
15.246	312.3		221.76
15.279	315.89		222.46
15.312	309.38		223.83
15.345	312.52		227.71
15.378	315.73		226.71
15.411	312.13		224.84
15.444	308.3		221.23
15.477	306.59		220.38
15.51	308.07		220.57
15.543	305.94		222.5
15.576	305.68		220.43
15.609	303.86		219.7
15.642	300.11		222.68
15.675	306.67		224.32
15.708	306.66		223.78
15.741	302.21		220.62
15.774	304.59		221.23
15.807	302.84		221.4
15.84	299.94		221.26
15.873	572.3		609.59
15.906	641.75		656.34
15.939	633.45		641.27
15.972	625.9		617.78
16.005	596.49		578.97
16.038	566.46		538.72
16.071	540.13		498.77
16.104	513.6		465.64
16.137	482.88		430.19
16.17	457.85		397.14
16.203	439.1		375.67
16.236	422.82		351.85
16.269	401.72		333.44
16.302	391.9		321.15
16.335	377.08		299.98
16.368	367.7		290.9
16.401	380.71		289.25
16.434	385.83		280.18
16.467	377.9		275.41
16.5	367.22		264.01
16.533	363.01		258.42
16.566	365.18		259.73
16.599	361.22		251.92
16.632	361.48		247.09
16.665	358.5		242.08
16.698	362.73		243.95
16.731	366.56		244.05
16.764	362.76		238.95
16.797	366.57		241.27
16.83	361.12		237.09
16.863	350.35		234.77
16.896	345.26		235.12
16.929	338.46		230.49
16.962	338.52		229.52
16.995	330.65		232.51
17.028	328.66		233.21
17.061	329.15		233.91
17.094	330.46		231.93
17.127	329.98		234.06
17.16	324.74		234.48
17.193	321.23		232.49
17.226	322.41		231.99
17.259	321.19		229.7
17.292	318.16		228.36
17.325	319.89		229.53
17.358	317.18		229.76
17.391	309.21		223.65
17.424	311.25		226.06
17.457	312.24		226.84
17.49	312.41		230.08
17.523	315.07		230.07
17.556	308.62		230.67
17.589	309.74		225.31
17.622	308.39		226.45
17.655	307.34		226.79
17.688	302.66		225.68
17.721	308.97		226.52
17.754	305.36		223.74
17.787	305.02		226.9
17.82	300.88		225.71
17.853	303.02		228.27
17.886	300.14		218.87
17.919	303.83		223.49
17.952	298.56		225.71
17.985	300.16		222.98
18.018	299.78		223.18
18.051	301.87		227.02
18.084	301.49		228.23
18.117	302.37		223.01
18.15	298.21		220.02
18.183	300.95		225.01
18.216	299.99		224.85
18.249	296.79		226.48
18.282	297.97		225.16
18.315	325.84		227.33
18.348	332.67		231.3
18.381	337.07		230.36
18.414	328.93		226.06
18.447	332.95		228.37
18.48	336.48		229.19
18.513	335.75		226.76
18.546	337.03		226.02
18.579	341.52		227.52
18.612	341.01		226.78
18.645	346.79		221.97
18.678	348.84		227.17
18.711	346.71		223.34
18.744	343.33		225.6
18.777	338.83		227.26
18.81	333.39		227.09
18.843	330.67		226.74
18.876	327.24		226.39
18.909	324.58		226.7
18.942	320.01		225.09
18.975	323.84		225.57
19.008	317.04		223.85
19.041	318.94		230.41
19.074	312.38		225.61
19.107	310.41		221.16
19.14	315.85		225.95
19.173	312.53		227.65
19.206	311.93		223.87
19.239	310.43		226.95
19.272	312.24		227.37
19.305	308.6		225.72
19.338	309.63		226.55
19.371	311.57		225.6
19.404	306.93		225.31
19.437	307.67		227.59
19.47	301.65		216.65
19.503	302.11		221.48
19.536	305.42		226.55
19.569	305.68		225.66
19.602	302.87		222.28
19.635	300.33		223.55
19.668	303.3		225.34
19.701	306.98		229.54
19.734	301.41		224.39
19.767	299.68		225.06
19.8	301.8		224.34
19.833	299.68		221.82
19.866	298.71		224.58
19.899	299.99		223.94
19.932	296.99		222.9
19.965	301.24		225.41
19.998	304.07		228.45
20.031	296.14		221.87
20.064	295.46		225.12
20.097	296.33		224.19
20.13	296.36		221.87
20.163	296.07		221.88
20.196	298.51		224.6
20.229	310.57		224.88
20.262	334.49		233.93
20.295	334.92		229.71
20.328	335.12		228.23
20.361	331.5		227.58
20.394	331.68		226.98
20.427	336.69		227.79
20.46	334.19		225.24
20.493	338.54		222.82
20.526	341.46		224.43
20.559	344.55		229.55
20.592	354.12		227.68
20.625	346.59		222.2
20.658	347		224.41
20.691	340.87		225.28
20.724	339.1		231.51
20.757	335.86		230.82
20.79	325.32		221.29
20.823	322.58		225.06
20.856	321.62		226.35
20.889	319.56		224.16
20.922	316.38		221.41
20.955	314.89		222.93
20.988	310.96		221.04
21.021	319.35		227.08
21.054	313.06		225.33
21.087	315.04		228.91
21.12	309.43		221.72
21.153	309.49		222.26
21.186	633.16		643
21.219	634.18		647.57
21.252	629.18		625.7
21.285	604.11		592.9
21.318	579.83		555.01
21.351	550.85		516.31
21.384	524.42		479.3
21.417	496.92		444.97
21.45	476.28		415.61
21.483	454.96		388.68
21.516	430.34		365.98
21.549	416.15		347.81
21.582	398.73		324.95
21.615	386.17		310.4
21.648	374.21		298.86
21.681	366.45		291.9
21.714	360.46		281.85
21.747	350.66		272.09
21.78	345.01		268.43
21.813	338.56		259.7
21.846	336.85		258.24
21.879	330.7		250.8
21.912	324.81		250.52
21.945	324.5		246.73
21.978	322.57		244.6
22.011	314.29		239.43
22.044	313.61		241.82
22.077	314.24		236.56
22.11	335.89		233.87
22.143	349.91		245.58
22.176	347.49		242.92
22.209	345.66		242.84
22.242	345.6		244.34
22.275	340.85		237.64
22.308	345.23		236.45
22.341	344.96		235.47
22.374	352.7		238.41
22.407	354.4		236.3
22.44	356.76		233.4
22.473	356.55		234.71
22.506	359.78		236.84
22.539	354.47		231.38
22.572	349.46		233.87
22.605	345.97		231.28
22.638	338.89		232.31
22.671	333.58		226.53
22.704	331.92		230.92
22.737	327.87		231.97
22.77	330.61		231.21
22.803	324.11		230.64
22.836	324.57		230.61
22.869	324.65		234.59
22.902	321.8		228.28
22.935	318.68		228.68
22.968	317.68		229.17
23.001	315.02		226.98
23.034	318.43		230.39
23.067	315.94		226.8
23.1	312.69		226.24
23.133	316.93		231.87
23.166	312.99		227.08
23.199	312.56		228.31
23.232	310.78		227.53
23.265	311.96		229.17
23.298	310.29		226.41
23.331	304.7		223.89
23.364	308.91		226.5
23.397	308.44		228.05
23.43	306.41		225.43
23.463	304.29		224.97
23.496	304.04		223.88
23.529	303.19		225.88
23.562	306.56		227.19
23.595	304.54		229.62
23.628	304.61		225.88
23.661	298.63		226.41
23.694	301.17		225.45
23.727	305.98		229.47
23.76	304.14		229.36
23.793	301.81		227.24
23.826	300.05		227.32
23.859	300.61		226.37
23.892	300		224.81
23.925	298		225.64
23.958	304.88		227.68
23.991	297.24		225.55
24.024	297.44		225.85
24.057	312		222.7
24.09	331.61		233.46
24.123	332.1		236.18
24.156	333.46		230.92
24.189	332.73		228.87
24.222	329.92		230.26
24.255	330.78		226.19
24.288	339.36		229.53
24.321	342.38		227.92
24.354	341.7		229.14
24.387	342.58		225.17
24.42	349.17		230.93
24.453	350.52		227.57
24.486	349.19		228.58
24.519	342.66		229.27
24.552	340.39		232.66
24.585	332.48		225.98
24.618	329.7		226.53
24.651	323.77		229.77
24.684	322.49		226.85
24.717	319.94		228.75
24.75	318.45		224.06
24.783	319.34		229.74
24.816	316.2		227.74
24.849	315.53		224.21
24.882	314.24		226.86
24.915	317.37		227.88
24.948	313.51		226.99
24.981	313.39		225.3
25.014	313.22		226.28
25.047	310.95		226.92
25.08	309.13		225.68
25.113	308.05		223.02
25.146	307.17		221.33
25.179	305.02		224.39
25.212	308.84		225.47
25.245	302.85		223.14
25.278	303.6		224.94
25.311	308.59		228.83
25.344	306.14		225.49
25.377	301.85		220.5
25.41	300.63		222.65
25.443	305.28		227.08
25.476	304.98		227.63
25.509	301.47		221.56
25.542	302.87		224.09
25.575	300.24		225.29
25.608	300.28		224.18
25.641	301		222.72
25.674	301.3		224.02
25.707	299.26		222.76
25.74	303.17		227.28
25.773	302.82		225.44
25.806	300.48		226.95
25.839	298.37		225.65
25.872	303.97		230.21
25.905	302.21		227.41
25.938	294.71		222.3
25.971	299.44		226.19
26.004	298.86		226.72
26.037	296.57		222.08
26.07	316.9		224.52
26.103	330.74		226.39
26.136	578.5		617.66
26.169	657.52		660.49
26.202	656.5		647.62
26.235	648.54		620.52
26.268	619.94		580.35
26.301	597.75		538.75
26.334	569.37		502.78
26.367	539.04		469.83
26.4	515.23		429.69
26.433	486.24		403.2
26.466	460.59		375.7
26.499	449.87		359.24
26.532	431.56		340.6
26.565	414.86		321.66
26.598	403.98		316.08
26.631	391.04		298.51
26.664	381.5		287.93
26.697	373.46		281.56
26.73	362.95		274.45
26.763	352.9		262.86
26.796	351.75		263.12
26.829	348.18		259.03
26.862	345.9		255.64
26.895	341.92		252.12
26.928	330.05		245.04
26.961	334.88		242.59
26.994	331.03		246.63
27.027	329.96		243.69
27.06	328.76		238.3
27.093	326.38		242.51
27.126	319.08		235.54
27.159	317.17		233.9
27.192	318.62		236.65
27.225	316.11		238.75
27.258	316.52		236.95
27.291	317.48		235.76
27.324	314.38		235.72
27.357	314.18		236.81
27.39	315.72		234.38
27.423	310.65		235.95
27.456	305.84		228.86
27.489	306.98		231.1
27.522	306.9		233.17
27.555	309.87		233.45
27.588	305.47		229.36
27.621	310.36		232.12
27.654	309.23		230.77
27.687	304.7		233.76
27.72	303.61		230.63
27.753	306.04		234.94
27.786	304.28		231.46
27.819	302.34		231.22
27.852	305.01		228.84
27.885	302.93		232.7
27.918	303.34		231.07
27.951	300.91		229.38
27.984	305.8		233.76
28.017	301.14		234.29
28.05	302.68		232.91
28.083	301.7		232.45
28.116	298.29		223.47
28.149	297.28		228.57
28.182	299.51		225.87
28.215	298.79		231.23
28.248	294.37		228.52
28.281	314.39		228.44
28.314	329.29		231.37
28.347	331.9		234.22
28.38	332.87		236.02
28.413	329.08		231.17
28.446	325.78		231.15
28.479	330.28		226.58
28.512	334.02		235.01
28.545	334.92		232.27
28.578	339.02		228.82
28.611	341.04		229.58
28.644	343.58		228.34
28.677	345.75		227.75
28.71	343.14		228.75
28.743	336.7		227.04
28.776	334.81		232.48
28.809	327.62		226.65
28.842	325.13		231.64
28.875	322.56		230.72
28.908	320.87		230.58
28.941	318.27		229.79
28.974	317.44		226.52
29.007	318.09		229.81
29.04	314.85		231.7
29.073	313.77		229.15
29.106	315.55		232.71
29.139	312.92		229.27
29.172	308.82		231.04
29.205	313.97		230.7
29.238	306.72		227.9
29.271	307.61		226.01
29.304	303.65		229.4
29.337	308.33		229.6
29.37	303.14		224.66
29.403	305.33		227.79
29.436	305.75		228.93
29.469	305.7		229.99
29.502	302.9		226.92
29.535	303.08		226.09
29.568	305.11		230.14
29.601	304.06		229.22
29.634	302.88		229.05
29.667	299.74		222.45
29.7	295.91		228.35
29.733	302.47		227.95
29.766	300.5		228.45
29.799	299.63		226.51
29.832	302.41		229.92
29.865	302.44		225.5
29.898	296.04		225.34
29.931	299.47		225.41
29.964	297.87		224.06
29.997	296.11		228.47

## Sheet: Figure 4c
Time (S)	Cell1		Cell3
0	302.55		218.35
0.033	286.65		208.11
0.066	287.64		212.86
0.099	282.52		209.33
0.132	293.98		215.32
0.165	292.17		216.62
0.198	285.98		212.98
0.231	286.99		213.01
0.264	289.16		214.32
0.297	287.92		214.07
0.33	290.89		219.7
0.363	292.43		217.53
0.396	289.84		212.04
0.429	295		219.14
0.462	291.14		215.08
0.495	289.34		216.67
0.528	287.24		216.72
0.561	289.92		217.66
0.594	288.62		216.8
0.627	290.88		219.8
0.66	293.43		218.93
0.693	282.97		214.01
0.726	289.64		217.79
0.759	287.25		215.99
0.792	287.26		214.59
0.825	289.45		220.84
0.858	289.89		218.81
0.891	291.6		219.05
0.924	287.92		222.59
0.957	293.69		220.24
0.99	289.25		222.78
1.023	286.73		218.83
1.056	286.46		218.31
1.089	291.67		221.12
1.122	288.84		219.55
1.155	287.44		220.33
1.188	286.51		220.96
1.221	287.01		219.46
1.254	285.47		215.85
1.287	299.28		214.17
1.32	317.63		225.25
1.353	319.97		223.85
1.386	318.88		227.71
1.419	315.94		221.81
1.452	316.62		222.96
1.485	316.77		219.84
1.518	319.82		221.81
1.551	322.49		217.71
1.584	333.79		223.93
1.617	328.38		221.36
1.65	333.69		220.84
1.683	333.45		221.28
1.716	331.06		216.47
1.749	329.67		222.36
1.782	322.31		219.23
1.815	317.8		221.21
1.848	316.3		219.74
1.881	312.52		216.58
1.914	312.09		222.95
1.947	308.17		220.45
1.98	305.37		219.14
2.013	305.59		216.61
2.046	305.59		219.49
2.079	303.68		220.74
2.112	307.39		221
2.145	303.37		225.95
2.178	301.02		217.71
2.211	300.67		216.45
2.244	294.21		213.63
2.277	298.9		218.36
2.31	298.69		222.25
2.343	300.11		223.65
2.376	297.83		222.17
2.409	293.6		219.59
2.442	295.13		221.68
2.475	297.16		221.27
2.508	302.11		223.36
2.541	295.22		218.21
2.574	294.73		223.46
2.607	293.34		217.87
2.64	297.43		222.19
2.673	293.15		224.92
2.706	292.12		218.03
2.739	294.41		221.65
2.772	293.65		222.36
2.805	289.37		218.45
2.838	291.43		218.11
2.871	293.06		217.74
2.904	288.51		217.04
2.937	293.11		222.85
2.97	292.24		218.86
3.003	290.56		217.65
3.036	289.12		218.6
3.069	288.92		218.05
3.102	288.72		218.53
3.135	289.8		217.87
3.168	291.5		222.41
3.201	288.89		220.03
3.234	291.4		222.79
3.267	287.13		214.91
3.3	290.27		223.73
3.333	287.14		220.11
3.366	288		218.67
3.399	291.22		216.78
3.432	291.04		222.47
3.465	288.88		219.44
3.498	289.88		223.33
3.531	286.7		216.08
3.564	286.95		219.63
3.597	294.8		215.84
3.63	314.54		219.41
3.663	317.01		226.19
3.696	318.39		224.18
3.729	317.49		221.29
3.762	315.49		225.01
3.795	322		225.91
3.828	317.75		221.51
3.861	323.46		222.5
3.894	326.72		225.44
3.927	327.11		220.41
3.96	333.24		223.21
3.993	331.89		221.32
4.026	329.56		221.69
4.059	331.47		222.26
4.092	327.13		223.13
4.125	324.17		222.09
4.158	318.8		220.07
4.191	313.48		221.76
4.224	313.55		221.8
4.257	313.92		219.99
4.29	309.57		223
4.323	307.21		223.6
4.356	302.87		220.04
4.389	303.14		222.65
4.422	308.78		222.4
4.455	304.76		218.77
4.488	304.47		220.06
4.521	302.66		220.4
4.554	305.67		220.97
4.587	302.12		221.95
4.62	302.91		219.41
4.653	298.87		219.51
4.686	296.49		221.36
4.719	298.87		221.59
4.752	296.94		221.65
4.785	301.89		225.15
4.818	297.56		220.37
4.851	301		224.26
4.884	296.63		223.01
4.917	296.47		222.59
4.95	292.94		217.6
4.983	297.43		221.28
5.016	293.64		218.16
5.049	294.05		221.28
5.082	298.91		223.9
5.115	295.89		223.04
5.148	293.26		221.52
5.181	289.26		218.83
5.214	293.83		217.89
5.247	293.11		223.31
5.28	291.79		222.48
5.313	290.15		221.28
5.346	296.04		227.12
5.379	291		217.8
5.412	289.16		216.74
5.445	292.64		220.79
5.478	285.29		217.58
5.511	288.61		216.37
5.544	284.5		216.61
5.577	288.16		217.11
5.61	289.86		219.73
5.643	292.07		220.94
5.676	288.97		217.13
5.709	289.47		220.1
5.742	287.72		218.35
5.775	287.14		217.97
5.808	291.15		220.41
5.841	284.66		219.58
5.874	290.6		217.84
5.907	287.07		218.48
5.94	304.96		222.65
5.973	316.06		221.06
6.006	317.74		225.55
6.039	315.46		220.83
6.072	315.48		221.07
6.105	319.36		222.69
6.138	317.08		220.91
6.171	319.6		219.31
6.204	322.93		222.05
6.237	322.73		220.01
6.27	328.97		223.48
6.303	329.74		221.81
6.336	330.19		222.37
6.369	331.16		219.14
6.402	326.85		219.05
6.435	319.28		218.11
6.468	321.99		221.97
6.501	313.67		219.03
6.534	314.08		221.58
6.567	310.7		219.63
6.6	309.48		217.91
6.633	306.99		222.89
6.666	308.92		224.19
6.699	306.77		222.77
6.732	303.6		217.11
6.765	302.83		217.71
6.798	301.4		219.76
6.831	305.64		226.36
6.864	302.87		218.9
6.897	301.99		218.3
6.93	301.99		222.02
6.963	301.04		221.31
6.996	300.39		219.13
7.029	297.74		218.6
7.062	300.15		220.8
7.095	303.31		225.21
7.128	296.9		219.56
7.161	296.79		219.14
7.194	297.01		218.11
7.227	295.67		218.83
7.26	297.91		222.1
7.293	292.27		223.22
7.326	293.09		218.94
7.359	298.25		221.78
7.392	295.12		219.59
7.425	294.91		220.03
7.458	291.03		219.4
7.491	292.55		216.51
7.524	293.44		222.45
7.557	292.86		221.27
7.59	294.75		226.73
7.623	296.38		223.22
7.656	289		220.53
7.689	291.96		221.63
7.722	291.4		221.88
7.755	292.01		219.78
7.788	293.43		217.98
7.821	291.31		220.39
7.854	290.36		218.41
7.887	287.06		216.24
7.92	289.29		219.76
7.953	289.04		216.44
7.986	292.79		223.9
8.019	288.62		218.22
8.052	290.03		223.97
8.085	290.19		224.42
8.118	288.97		219.95
8.151	290.19		220.31
8.184	290.17		218.32
8.217	292.72		220.66
8.25	286.11		218.84
8.283	286.51		219.85
8.316	290.22		216.86
8.349	318.99		224.1
8.382	315.9		222.98
8.415	320.19		224.89
8.448	316.2		221.88
8.481	312.37		224.53
8.514	324.81		225.07
8.547	318.36		226.41
8.58	322.18		222.52
8.613	323.28		220.89
8.646	321.71		222.21
8.679	326.58		221.96
8.712	333.87		223.55
8.745	333.11		223.2
8.778	330.31		223.96
8.811	324.01		221.33
8.844	315.06		220.89
8.877	310.8		215.82
8.91	316.49		218.6
8.943	310.45		220.57
8.976	306.45		217.55
9.009	312.68		221.42
9.042	308.89		221.46
9.075	303.87		219.27
9.108	307.3		221.82
9.141	300.99		219.18
9.174	307.99		225.96
9.207	303.3		222.23
9.24	305.61		222.6
9.273	303.95		221.5
9.306	302.9		218.93
9.339	304.06		221.24
9.372	302.41		222.61
9.405	301.09		220.93
9.438	296.89		219.49
9.471	302.53		224.28
9.504	301.17		221.24
9.537	298.53		221.29
9.57	298.18		221.2
9.603	295.71		223.1
9.636	292.58		217.94
9.669	295.93		220.64
9.702	297.72		221.79
9.735	300.2		223.08
9.768	297.01		221.68
9.801	291.9		220.37
9.834	290.8		217.51
9.867	291.36		217.71
9.9	295.48		223.22
9.933	292.44		218.96
9.966	294.62		217.2
9.999	292.01		219.74
10.032	295.51		219.45
10.065	291.77		218.38
10.098	290.36		217.76
10.131	293.8		220.24
10.164	294.55		221
10.197	296		221.77
10.23	295.36		221.82
10.263	291.81		221.57
10.296	291.8		224.07
10.329	291.45		223.19
10.362	294.12		223.24
10.395	292.84		222.15
10.428	290.01		221.85
10.461	291.44		221.33
10.494	291.13		224.85
10.527	289.87		218.31
10.56	290.81		221.27
10.593	288.31		224.55
10.626	290.94		222.87
10.659	313.77		222.98
10.692	322.95		226.79
10.725	326.83		230.05
10.758	317.93		222.4
10.791	320.59		225.18
10.824	320.2		226.08
10.857	317.71		218.6
10.89	328.25		225.25
10.923	324.63		220.06
10.956	327.63		219.47
10.989	329.15		222.94
11.022	332.66		221.84
11.055	627.35		640.81
11.088	638.06		643.89
11.121	627.04		620.4
11.154	607.36		589.51
11.187	583.4		552.25
11.22	557.79		516.46
11.253	524.74		472.03
11.286	501.64		443.99
11.319	476.65		409.24
11.352	458.34		387.12
11.385	435.38		361.85
11.418	417.34		342.95
11.451	400.76		321.75
11.484	386.37		306.78
11.517	379.28		295.45
11.55	368.52		286.46
11.583	354.26		273.09
11.616	350.61		266.09
11.649	344.06		262.9
11.682	342.79		258.25
11.715	335.22		251.56
11.748	328		246.62
11.781	324.33		243.62
11.814	321.48		240.85
11.847	323.82		247.56
11.88	314.73		237.45
11.913	316.76		237.34
11.946	313.42		233.61
11.979	316.15		233.55
12.012	308.51		229.48
12.045	309.05		232.53
12.078	310.98		231.72
12.111	309.39		233.65
12.144	304.67		225.59
12.177	303.6		230.37
12.21	300.45		228.39
12.243	300.91		224.88
12.276	304.4		230.13
12.309	302.27		227.44
12.342	301.46		226.23
12.375	301.5		226.36
12.408	299.86		227.67
12.441	302.06		229.65
12.474	296.65		224.84
12.507	299.97		225.12
12.54	298.62		226.06
12.573	301.13		228.61
12.606	300.18		228.17
12.639	307.82		220.82
12.672	325.19		225.17
12.705	330.65		231.18
12.738	329.73		231.8
12.771	324.9		228.66
12.804	329.92		229.09
12.837	329.81		228.67
12.87	335.02		229
12.903	337.41		225.77
12.936	333.07		227.31
12.969	338.25		224.62
13.002	340.11		227.94
13.035	340.4		224.65
13.068	340.91		224.32
13.101	333.36		225.68
13.134	330.35		223.2
13.167	321.75		223.52
13.2	323.06		224.12
13.233	314.73		224.71
13.266	317.84		224.94
13.299	317.44		223.13
13.332	311.81		221.84
13.365	313.81		225.27
13.398	307.63		220.08
13.431	307.43		221.23
13.464	312.47		224.37
13.497	309.9		226.08
13.53	310.54		224
13.563	310.41		222.5
13.596	308.98		223.3
13.629	310.33		222.84
13.662	306.81		226.38
13.695	306.71		225.31
13.728	301.84		223.83
13.761	303.77		221.2
13.794	300.06		222.97
13.827	303.16		224.71
13.86	300.9		220.16
13.893	303.95		224.43
13.926	303.43		225.83
13.959	301.49		223.81
13.992	301.6		222.98
14.025	298.89		216.49
14.058	298.49		219.62
14.091	298.41		219
14.124	293.73		218.11
14.157	292.22		219.67
14.19	300.87		224.11
14.223	294.99		223.57
14.256	297.98		221.63
14.289	297.13		221.58
14.322	295.43		219.88
14.355	300.54		221.01
14.388	298.09		223.13
14.421	296.06		221.24
14.454	294.72		217.76
14.487	294.01		219.82
14.52	295.71		220.02
14.553	304.39		218.58
14.586	327.35		225.55
14.619	332.44		229.97
14.652	326.27		227.55
14.685	325.4		221.86
14.718	328.91		227.91
14.751	325.02		222.46
14.784	330.32		222.04
14.817	331.46		223.23
14.85	338.26		225.37
14.883	338.2		225.14
14.916	337.66		221.41
14.949	344.83		221.55
14.982	341.12		217.72
15.015	339.07		221.86
15.048	334.4		225.75
15.081	329.64		219.82
15.114	327.46		223.85
15.147	318.56		221.82
15.18	318.41		221.51
15.213	316.35		227.55
15.246	312.3		221.76
15.279	315.89		222.46
15.312	309.38		223.83
15.345	312.52		227.71
15.378	315.73		226.71
15.411	312.13		224.84
15.444	308.3		221.23
15.477	306.59		220.38
15.51	308.07		220.57
15.543	305.94		222.5
15.576	305.68		220.43
15.609	303.86		219.7
15.642	300.11		222.68
15.675	306.67		224.32
15.708	306.66		223.78
15.741	302.21		220.62
15.774	304.59		221.23
15.807	302.84		221.4
15.84	299.94		221.26
15.873	572.3		609.59
15.906	641.75		656.34
15.939	633.45		641.27
15.972	625.9		617.78
16.005	596.49		578.97
16.038	566.46		538.72
16.071	540.13		498.77
16.104	513.6		465.64
16.137	482.88		430.19
16.17	457.85		397.14
16.203	439.1		375.67
16.236	422.82		351.85
16.269	401.72		333.44
16.302	391.9		321.15
16.335	377.08		299.98
16.368	367.7		290.9
16.401	380.71		289.25
16.434	385.83		280.18
16.467	377.9		275.41
16.5	367.22		264.01
16.533	363.01		258.42
16.566	365.18		259.73
16.599	361.22		251.92
16.632	361.48		247.09
16.665	358.5		242.08
16.698	362.73		243.95
16.731	366.56		244.05
16.764	362.76		238.95
16.797	366.57		241.27
16.83	361.12		237.09
16.863	350.35		234.77
16.896	345.26		235.12
16.929	338.46		230.49
16.962	338.52		229.52
16.995	330.65		232.51
17.028	328.66		233.21
17.061	329.15		233.91
17.094	330.46		231.93
17.127	329.98		234.06
17.16	324.74		234.48
17.193	321.23		232.49
17.226	322.41		231.99
17.259	321.19		229.7
17.292	318.16		228.36
17.325	319.89		229.53
17.358	317.18		229.76
17.391	309.21		223.65
17.424	311.25		226.06
17.457	312.24		226.84
17.49	312.41		230.08
17.523	315.07		230.07
17.556	308.62		230.67
17.589	309.74		225.31
17.622	308.39		226.45
17.655	307.34		226.79
17.688	302.66		225.68
17.721	308.97		226.52
17.754	305.36		223.74
17.787	305.02		226.9
17.82	300.88		225.71
17.853	303.02		228.27
17.886	300.14		218.87
17.919	303.83		223.49
17.952	298.56		225.71
17.985	300.16		222.98
18.018	299.78		223.18
18.051	301.87		227.02
18.084	301.49		228.23
18.117	302.37		223.01
18.15	298.21		220.02
18.183	300.95		225.01
18.216	299.99		224.85
18.249	296.79		226.48
18.282	297.97		225.16
18.315	325.84		227.33
18.348	332.67		231.3
18.381	337.07		230.36
18.414	328.93		226.06
18.447	332.95		228.37
18.48	336.48		229.19
18.513	335.75		226.76
18.546	337.03		226.02
18.579	341.52		227.52
18.612	341.01		226.78
18.645	346.79		221.97
18.678	348.84		227.17
18.711	346.71		223.34
18.744	343.33		225.6
18.777	338.83		227.26
18.81	333.39		227.09
18.843	330.67		226.74
18.876	327.24		226.39
18.909	324.58		226.7
18.942	320.01		225.09
18.975	323.84		225.57
19.008	317.04		223.85
19.041	318.94		230.41
19.074	312.38		225.61
19.107	310.41		221.16
19.14	315.85		225.95
19.173	312.53		227.65
19.206	311.93		223.87
19.239	310.43		226.95
19.272	312.24		227.37
19.305	308.6		225.72
19.338	309.63		226.55
19.371	311.57		225.6
19.404	306.93		225.31
19.437	307.67		227.59
19.47	301.65		216.65
19.503	302.11		221.48
19.536	305.42		226.55
19.569	305.68		225.66
19.602	302.87		222.28
19.635	300.33		223.55
19.668	303.3		225.34
19.701	306.98		229.54
19.734	301.41		224.39
19.767	299.68		225.06
19.8	301.8		224.34
19.833	299.68		221.82
19.866	298.71		224.58
19.899	299.99		223.94
19.932	296.99		222.9
19.965	301.24		225.41
19.998	304.07		228.45
20.031	296.14		221.87
20.064	295.46		225.12
20.097	296.33		224.19
20.13	296.36		221.87
20.163	296.07		221.88
20.196	298.51		224.6
20.229	310.57		224.88
20.262	334.49		233.93
20.295	334.92		229.71
20.328	335.12		228.23
20.361	331.5		227.58
20.394	331.68		226.98
20.427	336.69		227.79
20.46	334.19		225.24
20.493	338.54		222.82
20.526	341.46		224.43
20.559	344.55		229.55
20.592	354.12		227.68
20.625	346.59		222.2
20.658	347		224.41
20.691	340.87		225.28
20.724	339.1		231.51
20.757	335.86		230.82
20.79	325.32		221.29
20.823	322.58		225.06
20.856	321.62		226.35
20.889	319.56		224.16
20.922	316.38		221.41
20.955	314.89		222.93
20.988	310.96		221.04
21.021	319.35		227.08
21.054	313.06		225.33
21.087	315.04		228.91
21.12	309.43		221.72
21.153	309.49		222.26
21.186	633.16		643
21.219	634.18		647.57
21.252	629.18		625.7
21.285	604.11		592.9
21.318	579.83		555.01
21.351	550.85		516.31
21.384	524.42		479.3
21.417	496.92		444.97
21.45	476.28		415.61
21.483	454.96		388.68
21.516	430.34		365.98
21.549	416.15		347.81
21.582	398.73		324.95
21.615	386.17		310.4
21.648	374.21		298.86
21.681	366.45		291.9
21.714	360.46		281.85
21.747	350.66		272.09
21.78	345.01		268.43
21.813	338.56		259.7
21.846	336.85		258.24
21.879	330.7		250.8
21.912	324.81		250.52
21.945	324.5		246.73
21.978	322.57		244.6
22.011	314.29		239.43
22.044	313.61		241.82
22.077	314.24		236.56
22.11	335.89		233.87
22.143	349.91		245.58
22.176	347.49		242.92
22.209	345.66		242.84
22.242	345.6		244.34
22.275	340.85		237.64
22.308	345.23		236.45
22.341	344.96		235.47
22.374	352.7		238.41
22.407	354.4		236.3
22.44	356.76		233.4
22.473	356.55		234.71
22.506	359.78		236.84
22.539	354.47		231.38
22.572	349.46		233.87
22.605	345.97		231.28
22.638	338.89		232.31
22.671	333.58		226.53
22.704	331.92		230.92
22.737	327.87		231.97
22.77	330.61		231.21
22.803	324.11		230.64
22.836	324.57		230.61
22.869	324.65		234.59
22.902	321.8		228.28
22.935	318.68		228.68
22.968	317.68		229.17
23.001	315.02		226.98
23.034	318.43		230.39
23.067	315.94		226.8
23.1	312.69		226.24
23.133	316.93		231.87
23.166	312.99		227.08
23.199	312.56		228.31
23.232	310.78		227.53
23.265	311.96		229.17
23.298	310.29		226.41
23.331	304.7		223.89
23.364	308.91		226.5
23.397	308.44		228.05
23.43	306.41		225.43
23.463	304.29		224.97
23.496	304.04		223.88
23.529	303.19		225.88
23.562	306.56		227.19
23.595	304.54		229.62
23.628	304.61		225.88
23.661	298.63		226.41
23.694	301.17		225.45
23.727	305.98		229.47
23.76	304.14		229.36
23.793	301.81		227.24
23.826	300.05		227.32
23.859	300.61		226.37
23.892	300		224.81
23.925	298		225.64
23.958	304.88		227.68
23.991	297.24		225.55
24.024	297.44		225.85
24.057	312		222.7
24.09	331.61		233.46
24.123	332.1		236.18
24.156	333.46		230.92
24.189	332.73		228.87
24.222	329.92		230.26
24.255	330.78		226.19
24.288	339.36		229.53
24.321	342.38		227.92
24.354	341.7		229.14
24.387	342.58		225.17
24.42	349.17		230.93
24.453	350.52		227.57
24.486	349.19		228.58
24.519	342.66		229.27
24.552	340.39		232.66
24.585	332.48		225.98
24.618	329.7		226.53
24.651	323.77		229.77
24.684	322.49		226.85
24.717	319.94		228.75
24.75	318.45		224.06
24.783	319.34		229.74
24.816	316.2		227.74
24.849	315.53		224.21
24.882	314.24		226.86
24.915	317.37		227.88
24.948	313.51		226.99
24.981	313.39		225.3
25.014	313.22		226.28
25.047	310.95		226.92
25.08	309.13		225.68
25.113	308.05		223.02
25.146	307.17		221.33
25.179	305.02		224.39
25.212	308.84		225.47
25.245	302.85		223.14
25.278	303.6		224.94
25.311	308.59		228.83
25.344	306.14		225.49
25.377	301.85		220.5
25.41	300.63		222.65
25.443	305.28		227.08
25.476	304.98		227.63
25.509	301.47		221.56
25.542	302.87		224.09
25.575	300.24		225.29
25.608	300.28		224.18
25.641	301		222.72
25.674	301.3		224.02
25.707	299.26		222.76
25.74	303.17		227.28
25.773	302.82		225.44
25.806	300.48		226.95
25.839	298.37		225.65
25.872	303.97		230.21
25.905	302.21		227.41
25.938	294.71		222.3
25.971	299.44		226.19
26.004	298.86		226.72
26.037	296.57		222.08
26.07	316.9		224.52
26.103	330.74		226.39
26.136	578.5		617.66
26.169	657.52		660.49
26.202	656.5		647.62
26.235	648.54		620.52
26.268	619.94		580.35
26.301	597.75		538.75
26.334	569.37		502.78
26.367	539.04		469.83
26.4	515.23		429.69
26.433	486.24		403.2
26.466	460.59		375.7
26.499	449.87		359.24
26.532	431.56		340.6
26.565	414.86		321.66
26.598	403.98		316.08
26.631	391.04		298.51
26.664	381.5		287.93
26.697	373.46		281.56
26.73	362.95		274.45
26.763	352.9		262.86
26.796	351.75		263.12
26.829	348.18		259.03
26.862	345.9		255.64
26.895	341.92		252.12
26.928	330.05		245.04
26.961	334.88		242.59
26.994	331.03		246.63
27.027	329.96		243.69
27.06	328.76		238.3
27.093	326.38		242.51
27.126	319.08		235.54
27.159	317.17		233.9
27.192	318.62		236.65
27.225	316.11		238.75
27.258	316.52		236.95
27.291	317.48		235.76
27.324	314.38		235.72
27.357	314.18		236.81
27.39	315.72		234.38
27.423	310.65		235.95
27.456	305.84		228.86
27.489	306.98		231.1
27.522	306.9		233.17
27.555	309.87		233.45
27.588	305.47		229.36
27.621	310.36		232.12
27.654	309.23		230.77
27.687	304.7		233.76
27.72	303.61		230.63
27.753	306.04		234.94
27.786	304.28		231.46
27.819	302.34		231.22
27.852	305.01		228.84
27.885	302.93		232.7
27.918	303.34		231.07
27.951	300.91		229.38
27.984	305.8		233.76
28.017	301.14		234.29
28.05	302.68		232.91
28.083	301.7		232.45
28.116	298.29		223.47
28.149	297.28		228.57
28.182	299.51		225.87
28.215	298.79		231.23
28.248	294.37		228.52
28.281	314.39		228.44
28.314	329.29		231.37
28.347	331.9		234.22
28.38	332.87		236.02
28.413	329.08		231.17
28.446	325.78		231.15
28.479	330.28		226.58
28.512	334.02		235.01
28.545	334.92		232.27
28.578	339.02		228.82
28.611	341.04		229.58
28.644	343.58		228.34
28.677	345.75		227.75
28.71	343.14		228.75
28.743	336.7		227.04
28.776	334.81		232.48
28.809	327.62		226.65
28.842	325.13		231.64
28.875	322.56		230.72
28.908	320.87		230.58
28.941	318.27		229.79
28.974	317.44		226.52
29.007	318.09		229.81
29.04	314.85		231.7
29.073	313.77		229.15
29.106	315.55		232.71
29.139	312.92		229.27
29.172	308.82		231.04
29.205	313.97		230.7
29.238	306.72		227.9
29.271	307.61		226.01
29.304	303.65		229.4
29.337	308.33		229.6
29.37	303.14		224.66
29.403	305.33		227.79
29.436	305.75		228.93
29.469	305.7		229.99
29.502	302.9		226.92
29.535	303.08		226.09
29.568	305.11		230.14
29.601	304.06		229.22
29.634	302.88		229.05
29.667	299.74		222.45
29.7	295.91		228.35
29.733	302.47		227.95
29.766	300.5		228.45
29.799	299.63		226.51
29.832	302.41		229.92
29.865	302.44		225.5
29.898	296.04		225.34
29.931	299.47		225.41
29.964	297.87		224.06
29.997	296.11		228.47

## Sheet: Figure 4d
Time (s)
0	0.331615
0.03	0.338428
0.06	0.316605
0.09	0.43919
0.12	0.560183
0.15	0.626684
0.18	0.71703
0.21	0.782226
0.24	0.804493
0.27	0.855043
0.3	0.908896
0.33	0.930289
0.36	1.00911
0.39	1.04021
0.42	1.03611
0.45	1.09729
0.48	1.10791
0.51	1.14203
0.54	1.21464
0.57	1.21028
0.6	1.25223
0.63	1.23384
0.66	1.21558
0.69	1.25329
0.72	1.21505
0.75	1.18621
0.78	1.22075
0.81	1.14152
0.84	1.10255
0.87	1.10661
0.9	1.09702
0.93	1.01988
0.96	1.0337
0.99	1.00253
1.02	0.930563
1.05	0.902122
1.08	0.885977
1.11	0.864415
1.14	0.856962
1.17	0.833612
1.2	0.792928
1.23	0.814216
1.26	0.753315
1.29	0.737888
1.32	0.713036
1.35	0.69013
1.38	0.661455
1.41	0.661298
1.44	0.626162
1.47	0.609481
1.5	0.592592
1.53	0.576446
1.56	0.568719
1.59	0.534862
1.62	0.53588
1.65	0.512465
1.68	0.497259
1.71	0.484181
1.74	0.49337
1.77	0.47306
1.8	0.458442
1.83	0.432651
1.86	0.427456
1.89	0.410019
1.92	0.387243
1.95	0.405203
1.98	0.363749
2.01	0.373891
2.04	0.372625
2.07	0.32612
2.1	0.359507
2.13	0.342396
2.16	0.344915
2.19	0.347982
2.22	0.288138
2.25	0.326172
2.28	0.319502
2.31	0.328326
2.34	0.322935
2.37	0.281338
2.4	0.231636
2.43	0.273833
2.46	0.233724
2.49	0.254386
2.52	0.274773
2.55	0.273637
2.58	0.264057
2.61	0.228595
2.64	0.25
2.67	0.236778
2.7	0.252154
2.73	0.227185
2.76	0.30384
2.79	0.250144
2.82	0.238188
2.85	0.230813
2.88	0.235081
2.91	0.237809
2.94	0.196708
2.97	0.209343
3	0.234233
3.03	0.235669
3.06	0.200872
3.09	0.209969
3.12	0.207555
3.15	0.208338
3.18	0.186123
3.21	0.188016
3.24	0.199005
3.27	0.206262
3.3	0.203326
3.33	0.162264
3.36	0.180041
3.39	0.143286
3.42	0.17623
3.45	0.170852
3.48	0.17341
3.51	0.177548
3.54	0.214094
3.57	0.17127
3.6	0.170708
3.63	0.143273
3.66	0.16383
3.69	0.148429
3.72	0.144408
3.75	0.171022
3.78	0.159484
3.81	0.130456
3.84	0.153793
3.87	0.129386
3.9	0.11277
3.93	0.104613
3.96	0.123878
3.99	0.141968
4.02	0.127167
4.05	0.112901
4.08	0.06902
4.11	0.118578
4.14	0.154589
4.17	0.125144
4.2	0.131513
4.23	0.143351
4.26	0.097917
4.29	0.116842
4.32	0.088063
4.35	0.133888
4.38	0.167941
4.41	0.147189
4.44	0.121071
4.47	0.137974
4.5	0.067375
4.53	0.114845
4.56	0.098113
4.59	0.088545
4.62	0.080153
4.65	0.102824
4.68	0.108802
4.71	0.074619
4.74	0.107184
4.77	0.097369
4.8	0.091404
4.83	0.087084
4.86	0.109768
4.89	0.13505
4.92	0.08557
4.95	0.086209
4.98	0.084969
5.01	0.076707
5.04	0.099548
5.07	0.102746
5.1	0.129503
5.13	0.187063
5.16	0.295108
5.19	0.353764
5.22	0.397998
5.25	0.452203
5.28	0.531456
5.31	0.547444
5.34	0.56868
5.37	0.634632
5.4	0.662198
5.43	0.687585
5.46	0.749504
5.49	0.761003
5.52	0.798423
5.55	0.844236
5.58	0.830492
5.61	0.851532
5.64	0.899695
5.67	0.884032
5.7	0.886447
5.73	0.897998
5.76	0.91939
5.79	0.911389
5.82	0.864415
5.85	0.842252
5.88	0.797862
5.91	0.83074
5.94	0.813629
5.97	0.800303
6	0.763561
6.03	0.75851
6.06	0.730774
6.09	0.719393
6.12	0.700454
6.15	0.629881
6.18	0.647828
6.21	0.625666
6.24	0.607667
6.27	0.553696
6.3	0.55166
6.33	0.536924
6.36	0.512347
6.39	0.518247
6.42	0.478412
6.45	0.460048
6.48	0.472003
6.51	0.412564
6.54	0.459943
6.57	0.423162
6.6	0.41276
6.63	0.395166
6.66	0.353751
6.69	0.337058
6.72	0.337736
6.75	0.309531
6.78	0.327255
6.81	0.327582
6.84	0.307247
6.87	0.30927
6.9	0.241255
6.93	0.282369
6.96	0.238919
6.99	0.273272
7.02	0.267881
7.05	0.241712
7.08	0.232719
7.11	0.238488
7.14	0.225227
7.17	0.268077
7.2	0.248355
7.23	0.234833
7.26	0.213898
7.29	0.215255
7.32	0.20343
7.35	0.189856
7.38	0.227759
7.41	0.175146
7.44	0.177443
7.47	0.175851
7.5	0.166336
7.53	0.170186
7.56	0.177757
7.59	0.15515
7.62	0.153179
7.65	0.196395
7.68	0.163138
7.71	0.157891
7.74	0.136917
7.77	0.14574
7.8	0.141876
7.83	0.152566
7.86	0.169991
7.89	0.161494
7.92	0.159053
7.95	0.137791
7.98	0.116842
8.01	0.161689
8.04	0.103895
8.07	0.139188
8.1	0.141837
8.13	0.111217
8.16	0.127088
8.19	0.138522
8.22	0.108672
8.25	0.075859
8.28	0.096742
8.31	0.087697
8.34	0.113057
8.37	0.10058
8.4	0.084225
8.43	0.123042
8.46	0.100867
8.49	0.109311
8.52	0.105448
8.55	0.127297
8.58	0.12423
8.61	0.126605
8.64	0.133432
8.67	0.110447
8.7	0.100475
8.73	0.085309
8.76	0.110068
8.79	0.082032
8.82	0.137778
8.85	0.092226
8.88	0.096677
8.91	0.066527
8.94	0.065065
8.97	0.114141
9	0.082803
9.03	0.083051
9.06	0.117678
9.09	0.06808
9.12	0.090686
9.15	0.121241
9.18	0.07022
9.21	0.094067
9.24	0.10319
9.27	0.058395
9.3	0.063029
9.33	0.076185
9.36	0.070468
9.39	0.099065
9.42	0.074723
9.45	0.070834
9.48	0.046074
9.51	0.073196
9.54	0.070547
9.57	0.075519
9.6	0.040723
9.63	0.047993
9.66	0.025752
9.69	0.041336
9.72	0.032448
9.75	0.02322
9.78	0.028662
9.81	0.03746
9.84	-0.00462
9.87	0.030568
9.9	0.077621
9.93	0.069529
9.96	0.074462
9.99	0.018873
10.02	0.086666
10.05	0.040984
10.08	0.042876
10.11	0.043372
10.14	0.029654
10.17	0.05196
10.2	0.0529
10.23	0.028884
10.26	0.038765
10.29	0.059596
10.32	0.03434
10.35	0.047079
10.38	0.021484
10.41	0.032134
10.44	0.041884
10.47	0.021875
10.5	0.045552
10.53	0.021262
10.56	-0.00286
10.59	0.059622
10.62	0.056215
10.65	0.020609
10.68	0.016837
10.71	0.023624
10.74	0.030203
10.77	0.029876
10.8	0.031873
10.83	0.029837
10.86	0.03464
10.89	0.055954
10.92	0.007622
10.95	0.050251
10.98	0.040579
11.01	0.042119
11.04	0.031181
11.07	0
11.1	0.043124
11.13	0.103568
11.16	0.207515
11.19	0.270126
11.22	0.344889
11.25	0.355161
11.28	0.447752
11.31	0.467331
11.34	0.51595
11.37	0.547431
11.4	0.619844
11.43	0.658426
11.46	0.701538
11.49	0.695899
11.52	0.725906
11.55	0.771171
11.58	0.812219
11.61	0.805628
11.64	0.83895
11.67	0.853869
11.7	0.851115
11.73	0.865159
11.76	0.854808
11.79	0.823105
11.82	0.803736
11.85	0.826577
11.88	0.791362
11.91	0.784549
11.94	0.75915
11.97	0.750535
12	0.672379
12.03	0.666127
12.06	0.666688
12.09	0.640924
12.12	0.631226
12.15	0.582372
12.18	0.600201
12.21	0.577582
12.24	0.563081
12.27	0.497899
12.3	0.522136
12.33	0.49769
12.36	0.475645
12.39	0.447713
12.42	0.447296
12.45	0.400804
12.48	0.427848
12.51	0.395387
12.54	0.391185
12.57	0.331171
12.6	0.376018
12.63	0.356192
12.66	0.317714
12.69	0.312937
12.72	0.316344
12.75	0.320769
12.78	0.329618
12.81	0.284053
12.84	0.274133
12.87	0.295056
12.9	0.259502
12.93	0.23965
12.96	0.239297
12.99	0.242521
13.02	0.233098
13.05	0.23251
13.08	0.214694
13.11	0.203874
13.14	0.19911
13.17	0.195899
13.2	0.190613
13.23	0.169586
13.26	0.184674
13.29	0.193824
13.32	0.193236
13.35	0.156038
13.38	0.182247
13.41	0.131043
13.44	0.132374
13.47	0.168372
13.5	0.177757
13.53	0.158687
13.56	0.107471
13.59	0.157539
13.62	0.194268
13.65	0.176973
13.68	0.161689
13.71	0.161115
13.74	0.145805
13.77	0.120628
13.8	0.130391
13.83	0.134463
13.86	0.094837
13.89	0.117025
13.92	0.103581
13.95	0.121985
13.98	0.065561
14.01	0.083507
14.04	0.122455
14.07	0.088689
14.1	0.13599
14.13	0.099588
14.16	0.124008
14.19	0.100044
14.22	0.096925
14.25	0.105109
14.28	0.105892
14.31	0.092318
14.34	0.115146
14.37	0.096285
14.4	0.069868
14.43	0.064699
14.46	0.090112
14.49	0.097042
14.52	0.107288
14.55	0.095385
14.58	0.085583
14.61	0.105539
14.64	0.104756
14.67	0.085152
14.7	0.075389
14.73	0.0848
14.76	0.080779
14.79	0.085204
14.82	0.063172
14.85	0.091391
14.88	0.062533
14.91	0.078626
14.94	0.050538
14.97	0.076955
15	0.074045
15.03	0.084225
15.06	0.063838
15.09	0.062611
15.12	0.049389
15.15	0.045147
15.18	0.04345
15.21	0.052613
15.24	0.103151
15.27	0.034732
15.3	0.072517
15.33	0.05029
15.36	0.043868
15.39	0.047836
15.42	0.034836
15.45	0.021784
15.48	0.727472
15.51	0.959121
15.54	1.10913
15.57	1.18153
15.6	1.25294
15.63	1.27101
15.66	1.32682
15.69	1.3885
15.72	1.38189
15.75	1.43728
15.78	1.42855
15.81	1.47826
15.84	1.4465
15.87	1.45453
15.9	1.42312
15.93	1.39319
15.96	1.35095
15.99	1.32997
16.02	1.30333
16.05	1.28891
16.08	1.26771
16.11	1.21475
16.14	1.2341
16.17	1.16361
16.2	1.15189
16.23	1.09042
16.26	1.09253
16.29	1.0416
16.32	1.01689
16.35	0.997768
16.38	0.975371
16.41	0.957241
16.44	0.916741
16.47	0.897162
16.5	0.883314
16.53	0.844458
16.56	0.840699
16.59	0.840007
16.62	0.794299
16.65	0.810966
16.68	0.774303
16.71	0.753367
16.74	0.701446
16.77	0.704409
16.8	0.706798
16.83	0.69633
16.86	0.703143
16.89	0.661324
16.92	0.691605
16.95	0.663856
16.98	0.636982
17.01	0.638757
17.04	0.611295
17.07	0.595085
17.1	0.589838
17.13	0.559687
17.16	0.602054
17.19	0.557508
17.22	0.534901
17.25	0.53498
17.28	0.478503
17.31	0.538856
17.34	0.503263
17.37	0.472486
17.4	0.478921
17.43	0.494479
17.46	0.468231
17.49	0.4468
17.52	0.462462
17.55	0.409471
17.58	0.419051
17.61	0.427861
17.64	0.435784
17.67	0.442545
17.7	0.438224
17.73	0.404132
17.76	0.379451
17.79	0.390362
17.82	0.375744
17.85	0.382805
17.88	0.399081
17.91	0.337031
17.94	0.375013
17.97	0.309452
18	0.342709
18.03	0.332398
18.06	0.354704
18.09	0.353399
18.12	0.322831
18.15	0.32629
18.18	0.347055
18.21	0.337188
18.24	0.329357
18.27	0.335948
18.3	0.337149
18.33	0.348361
18.36	0.323196
18.39	0.340281
18.42	0.333938
18.45	0.342814
18.48	0.33228
18.51	0.296505
18.54	0.338141
18.57	0.301164
18.6	0.305811
18.63	0.300916
18.66	0.298358
18.69	0.307286
18.72	0.300681
18.75	0.286102
18.78	0.279093
18.81	0.247468
18.84	0.243161
18.87	0.255808
18.9	0.270661
18.93	0.262178
18.96	0.227994
18.99	0.278127
19.02	0.276574
19.05	0.299768
19.08	0.269461
19.11	0.260885
19.14	0.256957
19.17	0.228895
19.2	0.22109
19.23	0.222068
19.26	0.221912
19.29	0.211522
19.32	0.194137
19.35	0.185692
19.38	0.174911
19.41	0.169534
19.44	0.19321
19.47	0.196787
19.5	0.164065
19.53	0.194763
19.56	0.164913
19.59	1.23479
19.62	1.40874
19.65	1.51384
19.68	1.5284
19.71	1.56758
19.74	1.56353
19.77	1.51899
19.8	1.48602
19.83	1.46843
19.86	1.47929
19.89	1.4323
19.92	1.40801
19.95	1.37494
19.98	1.35457
20.01	1.29906
20.04	1.27763
20.07	1.25774
20.1	1.15488
20.13	1.18702
20.16	1.17261
20.19	1.16017
20.22	1.08403
20.25	1.04991
20.28	1.0261
20.31	1.00903
20.34	0.961549
20.37	1.00626
20.4	0.961144
20.43	0.930798
20.46	0.930119
20.49	0.911337
20.52	0.924859
20.55	0.849105
20.58	0.883745
20.61	0.878394
20.64	0.81791
20.67	0.813146
20.7	0.798632
20.73	0.793346
20.76	0.737705
20.79	0.732732
20.82	0.719745
20.85	0.711627
20.88	0.714629
20.91	0.705623
20.94	0.684596
20.97	0.663425
21	0.670787
21.03	0.65639
21.06	0.644187
21.09	0.674402
21.12	0.620667
21.15	0.626579
21.18	0.641237
21.21	0.607327
21.24	0.564543
21.27	0.632283
21.3	0.575037
21.33	0.595881
21.36	0.540984
21.39	0.572622
21.42	0.545865
21.45	0.564021
21.48	0.511368
21.51	0.517072
21.54	0.497024
21.57	0.501645
21.6	0.493696
21.63	0.485081
21.66	0.460113
21.69	0.489271
21.72	0.485055
21.75	0.487196
21.78	0.467748
21.81	0.47045
21.84	0.448692
21.87	0.451381
21.9	0.463258
21.93	0.453482
21.96	0.45561
21.99	0.416036
22.02	0.415723
22.05	0.401992
22.08	0.432247
22.11	0.406299
22.14	0.385416
22.17	0.438981
22.2	0.392098
22.23	0.380521
22.26	0.397149
22.29	0.395831
22.32	0.388104
22.35	0.355291
22.38	0.34994
22.41	0.37098
22.44	0.366986
22.47	0.382949
22.5	0.350828
22.53	0.347617
22.56	0.336509
22.59	0.338689
22.62	0.35614
22.65	0.318902
22.68	0.330688
22.71	0.302717
22.74	0.321082
22.77	0.310705
22.8	0.316461
22.83	0.319398
22.86	0.316057
22.89	0.908218
22.92	1.03324
22.95	1.16593
22.98	1.21142
23.01	1.27114
23.04	1.28412
23.07	1.33416
23.1	1.32207
23.13	1.34134
23.16	1.27479
23.19	1.2646
23.22	1.28703
23.25	1.22271
23.28	1.25236
23.31	1.22649
23.34	1.15364
23.37	1.1215
23.4	1.10801
23.43	1.0872
23.46	1.03575
23.49	1.02651
23.52	1.01632
23.55	0.968035
23.58	0.963271
23.61	0.90579
23.64	0.896184
23.67	0.864363
23.7	0.872455
23.73	0.812559
23.76	0.80662
23.79	0.792785
23.82	0.779106
23.85	0.728281
23.88	0.731479
23.91	0.717592
23.94	0.683069
23.97	0.64946
24	0.638496
24.03	0.611935
24.06	0.606205
24.09	0.598047
24.12	0.573275
24.15	0.532904
24.18	0.57039
24.21	0.523911
24.24	0.555589
24.27	0.502819
24.3	0.525765
24.33	0.519513
24.36	0.521458
24.39	0.48516
24.42	0.504242
24.45	0.497102
24.48	0.463402
24.51	0.444268
24.54	0.460243
24.57	0.435131
24.6	0.436045
24.63	0.411559
24.66	0.421048
24.69	0.419847
24.72	0.391837
24.75	0.396745
24.78	0.365485
24.81	0.369153
24.84	0.367743
24.87	0.349287
24.9	0.38056
24.93	0.340164
24.96	0.35952
24.99	0.354299
25.02	0.34327
25.05	0.329278
25.08	0.310927
25.11	0.347251
25.14	0.312794
25.17	0.288243
25.2	0.324723
25.23	0.298737
25.26	0.309896
25.29	0.263026
25.32	0.292981
25.35	0.321134
25.38	0.271301
25.41	0.25868
25.44	0.236491
25.47	0.214185
25.5	0.262308
25.53	0.270701
25.56	0.255508
25.59	0.215321
25.62	0.215073
25.65	0.264501
25.68	0.214694
25.71	0.224901
25.74	0.197583
25.77	0.234625
25.8	0.227942
25.83	0.240054
25.86	0.231779
25.89	0.221912
25.92	0.250888
25.95	0.203508
25.98	0.196552
26.01	0.22417
26.04	0.226571
26.07	0.179819
26.1	0.203012
26.13	0.201877
26.16	0.184831
26.19	0.168594
26.22	0.164522
26.25	0.184387
26.28	0.207985
26.31	0.188485
26.34	0.180785
26.37	0.166519
26.4	0.139266
26.43	0.145844
26.46	0.15438
26.49	0.146588
26.52	1.01335
26.55	1.13786
26.58	1.19436
26.61	1.24504
26.64	1.29699
26.67	1.29157
26.7	1.26547
26.73	1.28401
26.76	1.28323
26.79	1.24154
26.82	1.21173
26.85	1.24449
26.88	1.19876
26.91	1.17074
26.94	1.14517
26.97	1.09917
27	1.05502
27.03	1.03232
27.06	1.06204
27.09	0.97494
27.12	1.00565
27.15	0.941722
27.18	0.930458
27.21	0.891393
27.24	0.864832
27.27	0.849757
27.3	0.82937
27.33	0.816618
27.36	0.788217
27.39	0.739323
27.42	0.711901
27.45	0.726297
27.48	0.73251
27.51	0.690417
27.54	0.674598
27.57	0.647071
27.6	0.664274
27.63	0.636107
27.66	0.611321
27.69	0.572126
27.72	0.603764
27.75	0.583781
27.78	0.535306
27.81	0.535867
27.84	0.514814
27.87	0.492521
27.9	0.468309
27.93	0.449906
27.96	0.4604
27.99	0.440117
28.02	0.467592
28.05	0.473243
28.08	0.472656
28.11	0.418046
28.14	0.450598
28.17	0.428618
28.2	0.448836
28.23	0.405346
28.26	0.435001
28.29	0.424311
28.32	0.418411
28.35	0.392268
28.38	0.411716
28.41	0.351128
28.44	0.386682
28.47	0.347343
28.5	0.369179
28.53	0.354038
28.56	0.355996
28.59	0.327843
28.62	0.335439
28.65	0.304166
28.68	0.306281
28.71	0.350305
28.74	0.298032
28.77	0.24893
28.8	0.307625
28.83	0.273246
28.86	0.279667
28.89	0.292432
28.92	0.291245
28.95	0.303853
28.98	0.291401
29.01	0.271079
29.04	0.263809
29.07	0.263666
29.1	0.231283
29.13	0.245693
29.16	0.260076
29.19	0.216169
29.22	0.228555
29.25	0.21425
29.28	0.178683
29.31	0.216195
29.34	0.16537
29.37	0.195207
29.4	0.17174
29.43	0.188916
29.46	0.174637
29.49	0.185001
29.52	0.184074
29.55	0.226806
29.58	0.170656
29.61	0.190339
29.64	0.875666
29.67	1.01983
29.7	1.08274
29.73	1.1158
29.76	1.22041
29.79	1.18589
29.82	1.21297
29.85	1.2154
29.88	1.21734
29.91	1.22311
29.94	1.17053
29.97	1.16673
30	1.15305
30.03	1.06782
30.06	1.08238
30.09	1.03383
30.12	1.03033
30.15	0.972669
30.18	0.973739
30.21	0.92901
30.24	0.920382
30.27	0.881748
30.3	0.859742
30.33	0.831067
30.36	0.81654
30.39	0.796231
30.42	0.790971
30.45	0.735982
30.48	0.739702
30.51	0.721207
30.54	0.680863
30.57	0.724744
30.6	0.600384
30.63	0.62838
30.66	0.609533
30.69	0.574762
30.72	0.605813
30.75	0.612065
30.78	0.559739
30.81	0.528062
30.84	0.518743
30.87	0.530881
30.9	0.521118
30.93	0.516119
30.96	0.499491
30.99	0.489245
31.02	0.449528
31.05	0.467905
31.08	0.421048
31.11	0.458925
31.14	0.401966
31.17	0.407186
31.2	0.396993
31.23	0.389044
31.26	0.387621
31.29	0.331837
31.32	0.382727
31.35	0.360551
31.38	0.322974
31.41	0.332424
31.44	0.35503
31.47	0.342239
31.5	0.324306
31.53	0.331145
31.56	0.306215
31.59	0.258862
31.62	0.285162
31.65	0.250222
31.68	0.222316
31.71	0.232027
31.74	0.250483
31.77	0.220254
31.8	0.207294
31.83	0.245954
31.86	0.261264
31.89	0.271471
31.92	0.247729
31.95	0.250431
31.98	0.975749
32.01	1.13455
32.04	1.19472
32.07	1.24803
32.1	1.29852
32.13	1.31933
32.16	1.29808
32.19	1.24144
32.22	1.24492
32.25	1.23782
32.28	1.18708
32.31	1.1794
32.34	1.14494
32.37	1.11234
32.4	1.08865
32.43	1.07821
32.46	1.05002
32.49	1.03501
32.52	0.975553
32.55	0.909692
32.58	0.937115
32.61	0.876201
32.64	0.857367
32.67	0.836966
32.7	0.808043
32.73	0.793046
32.76	0.766955
32.79	0.784536
32.82	0.737457
32.85	0.745836
32.88	0.657147
32.91	0.696721
32.94	0.683565
32.97	0.641393
33	0.652618
33.03	0.592409
33.06	0.590412
33.09	0.561162
33.12	0.558304
33.15	0.54362
33.18	0.56449
33.21	0.527592
33.24	0.53819
33.27	0.515075
33.3	0.519526
33.33	0.516041
33.36	0.504868
33.39	0.478529
33.42	0.444385
33.45	0.444698
33.48	0.441748
33.51	0.423515
33.54	0.425172
33.57	0.409053
33.6	0.413556
33.63	0.428488
33.66	0.359612
33.69	0.41648
33.72	0.372142
33.75	0.402083
33.78	0.392529
33.81	0.351376
33.84	0.354939
33.87	0.329996
33.9	0.297209
33.93	0.31932
33.96	0.298971
33.99	0.314308
34.02	0.288386
34.05	0.297666
34.08	0.279459
34.11	0.261825
34.14	0.275778
34.17	0.239271
