# Supplementary material for: A genetically encoded Ca2+ indicator based on circularly permutated sea anemone red fluorescent protein eqFP578
Source: BMC Biol. 2018 Jan 16;16:9. doi: 10.1186/s12915-018-0480-0 (PMC5771076; doi:10.1186/s12915-018-0480-0)
Supplement: Supplementary file 11 — Numeric data for Fig. 5. (XLSX 101 kb) [file 12915_2018_480_MOESM11_ESM.xlsx]

## Sheet: Figure 5b
	cell1	cell2	cell3
0	0	0	0
1.10878	-0.00716174	0.028223	-0.00187922
2.21757	0.0223367	0.0217716	-0.0147287
3.32635	0.0220127	0.0196234	-0.0269061
4.43514	0.0128619	0.0243037	-0.0260704
5.54392	0.0215233	0.0281556	-0.0199596
6.6527	0.0120866	0.0283981	-0.0155998
7.76149	0.00258001	0.0616515	-0.0461626
8.87027	0.00454996	0.0302702	-0.0334325
9.97906	-0.00679952	0.0540755	-0.0140478
11.0878	0.041852	0.0622306	-0.0109747
12.1966	0.0473997	0.0200746	-0.0182219
13.3054	0.0100913	0.0660287	-0.0132563
14.4142	0.0316718	0.0463514	-0.0185314
15.523	0.0290727	0.0382502	-0.0296697
16.6318	0.0406256	0.0526411	-0.00714548
17.7405	0.0159693	0.0689918	-0.0212242
18.8493	0.028844	0.0260546	-0.0237136
19.9581	0.0282085	0.0498734	-0.0194953
21.0669	0.0261432	0.0635707	-0.0144059
22.1757	0.0194327	0.063335	-0.0252922
23.2845	0.028075	0.0410853	0.00677848
24.3932	0.0209387	0.0626482	-0.0264507
25.502	0.01032	0.0450248	-0.0191283
26.6108	-0.000209705	0.0574359	-0.0192831
27.7196	0.0359612	0.056345	0.00327648
28.8284	0.0485499	0.0729717	-0.0140699
29.9372	-0.005554	0.0594023	-0.00777336
31.046	0.0607127	0.0671601	-0.00474449
32.1547	0.0382044	0.0558668	-0.00735772
33.2635	0.0371686	0.0471797	-0.0151797
34.3723	0.0144569	0.060675	-0.0100638
35.4811	0.0360184	0.0537658	-0.0371025
36.5899	0.0469485	0.0634563	-0.00588971
37.6987	0.0376897	0.0876859	-0.020247
38.8074	0.0300704	0.0857262	-0.00077822
39.9162	0.0161219	0.0604124	0.00251153
41.025	0.0381345	0.0373276	-0.0195837
42.1338	0.0209387	0.0770526	0.0123454
43.2426	0.0475013	0.0714699	-0.00347104
44.3514	0.0449912	0.0792749	0.00319689
45.4601	0.0395897	0.0864198	0.00727371
46.5689	0.0256285	0.0584258	0.00708357
47.6777	0.0397359	0.0894974	0.0213303
48.7865	0.0498843	0.0701231	-0.0213922
49.8953	0.0298798	0.0738875	0.000795908
51.0041	0.0983961	0.100878	0.00660161
52.1128	0.0336989	0.0815645	-0.00369213
53.2216	0.0523182	0.0751064	-0.00245847
54.3304	0.0549109	0.0801436	0.00800771
55.4392	0.0532396	0.0931608	0.00722507
56.548	0.0566839	0.087834	-0.00933422
57.6568	0.0367428	0.0727494	0.0166787
58.7656	0.052172	0.0567221	0.00624345
59.8743	0.0754938	0.0761435	0.00584108
60.9831	0.0365268	0.101107	-0.00101699
62.0919	0.0601218	0.0730929	-0.00397954
63.2007	0.0410386	0.0751468	0.00412545
64.3095	0.0674614	0.0693554	-0.00703493
65.4183	0.040848	0.0560891	-0.0119342
66.527	0.0499161	0.0789786	-0.0249561
67.6358	0.0839836	0.0959487	0.0174259
68.7446	0.0549999	0.0627626	-0.0165151
69.8534	0.0624285	0.10572	-0.00471354
70.9622	0.0579675	0.0830797	0.0141229
72.071	0.0683193	0.0729649	0.00209589
73.1797	0.076968	0.105417	0.0108509
74.2885	0.0572558	0.077625	-0.00164045
75.3973	0.052261	0.119848	0.00803866
76.5061	0.0488867	0.096346	-0.00556693
77.6149	0.0481304	0.0954773	-0.000402375
78.7237	0.0805203	0.0827564	-0.0106784
79.8324	0.0756018	0.103289	0.0169926
80.9412	0.0864111	0.095841	0.0144546
82.05	0.0687514	0.0905748	0.0358468
83.1588	0.045309	0.101121	0.00259112
84.2676	0.0637439	0.113377	0.00653971
85.3764	0.0409751	0.0920361	0.00604005
86.4852	0.0690501	0.0955783	-0.0015078
87.5939	0.0668895	0.0742512	0.00763187
88.7027	0.0670738	0.08211	-0.0311067
89.8115	0.0751061	0.114488	0.0294972
90.9203	0.0892326	0.105154	0.0137692
92.0291	0.0434089	0.0980026	0.0204946
93.1379	0.0634198	0.114986	0.00129998
94.2466	0.0952441	0.108838	0.0130573
95.3554	0.0948311	0.0977333	0.0101832
96.4642	0.0866462	0.111323	0.00477102
97.573	0.0787347	0.114138	0.0152195
98.6818	0.0659871	0.123303	0.0125665
99.7906	0.0439935	0.10135	0.028038
100.899	0.072882	0.105545	0.00510265
102.008	0.0766694	0.124683	0.0100284
103.117	0.0785758	0.0922584	0.0108067
104.226	0.0819946	0.0946962	0.0329638
105.334	0.0715157	0.0972349	0.0356743
106.443	0.091533	0.0962585	0.0167273
107.552	0.103658	0.123694	0.0178195
108.661	0.0785948	0.0966289	0.0269547
109.77	0.0982563	0.116225	0.0434698
110.878	0.0895694	0.114387	0.0194511
111.987	0.0673725	0.111053	0.0332999
113.096	0.102355	0.0990532	0.0303241
114.205	0.0790143	0.111565	0.0180715
115.314	0.082198	0.0990195	0.0496867
116.422	0.0720177	0.111316	0.0361828
117.531	0.0980402	0.114279	0.0357539
118.64	0.119888	0.116097	0.0327914
119.749	0.0798531	0.105377	0.0143794
120.857	0.0885844	0.0912482	0.0360104
121.966	0.0745533	0.117929	0.0430807
123.075	0.0841171	0.101902	0.0393134
124.184	0.0938398	0.128697	0.0430895
125.293	0.0580692	0.110481	0.0283918
126.401	0.0714776	0.0876051	0.050182
127.51	0.0834943	0.111128	0.0184695
128.619	0.0678046	0.123875	0.0364791
129.728	0.091031	0.100063	0.0281751
130.837	0.0994128	0.120151	0.044447
131.945	0.114238	0.128333	0.0412501
133.054	0.112999	0.117774	0.0642297
134.163	0.0857121	0.104023	0.0575927
135.272	0.0974556	0.114017	0.0393665
136.38	0.111531	0.111788	0.0702565
137.489	0.117791	0.121296	0.098666
138.598	0.104408	0.116017	0.199848
139.707	0.0919016	0.0967164	0.37019
140.816	0.122118	0.119444	0.467551
141.924	0.122925	0.103989	0.490973
143.033	0.129	0.162045	0.568928
144.142	0.122862	0.210437	0.616581
145.251	0.143781	0.304924	0.674982
146.359	0.171437	0.606993	0.727313
147.468	0.194962	0.923116	0.794802
148.577	0.261667	1.05152	0.88171
149.686	0.377081	1.12458	0.915448
150.795	0.652163	1.15312	0.977728
151.903	0.969383	1.24767	1.04405
153.012	1.12641	1.30903	1.10191
154.121	1.29683	1.3727	1.18848
155.23	1.28825	1.45188	1.19131
156.339	1.4011	1.5425	1.27775
157.447	1.47119	1.58696	1.34666
158.556	1.5607	1.68587	1.43514
159.665	1.64648	1.77173	1.44965
160.774	1.71994	1.87628	1.52338
161.882	1.76485	1.92909	1.59372
162.991	1.86069	1.93266	1.62267
164.1	1.90622	1.99014	1.74892
165.209	1.96004	2.16682	1.78938
166.318	2.00547	2.2031	1.80654
167.426	2.04612	2.23945	1.85973
168.535	2.12447	2.32306	1.89344
169.644	2.17796	2.3162	1.94495
170.753	2.19872	2.38073	2.00854
171.862	2.32284	2.46974	2.07658
172.97	2.3327	2.44613	2.114
174.079	2.43173	2.55079	2.14476
175.188	2.4547	2.52752	2.21892
176.297	2.61358	2.6079	2.2885
177.405	2.56618	2.60108	2.34879
178.514	2.64863	2.62674	2.37038
179.623	2.64335	2.67598	2.41966
180.732	2.69551	2.70278	2.50174
181.841	2.82573	2.6955	2.49899
182.949	2.83865	2.72516	2.50445
184.058	2.9322	2.73256	2.59473
185.167	2.92603	2.75991	2.60646
186.276	2.96244	2.74572	2.6321
187.384	3.04189	2.8047	2.67962
188.493	3.08811	2.78129	2.73333
189.602	3.07929	2.82229	2.73685
190.711	3.15194	2.83736	2.771
191.82	3.17482	2.85213	2.81259
192.928	3.19744	2.83907	2.84218
194.037	3.20353	2.83911	2.80104
195.146	3.22852	2.88795	2.83932
196.255	3.27081	2.91151	2.85633
197.364	3.28726	2.9083	2.87139
198.472	3.31081	2.93797	2.90926
199.581	3.3823	2.91099	2.96295
200.69	3.32695	2.92293	2.96517
201.799	3.38094	2.93862	2.95595
202.907	3.40723	2.95385	2.99824
204.016	3.36325	2.93379	3.01201
205.125	3.43554	2.96812	3.03222
206.234	3.42832	2.97007	3.00885
207.343	3.46255	2.97104	3.0838
208.451	3.47267	2.98001	3.07213
209.56	3.45758	2.99924	3.09369
210.669	3.48391	2.97156	3.10159
211.778	3.49036	2.96854	3.0936
212.887	3.48398	2.9617	3.11544
213.995	3.48289	2.97186	3.10946
215.104	3.47644	2.97066	3.14535
216.213	3.48532	2.97345	3.13666
217.322	3.49483	2.97936	3.14941
218.43	3.48431	2.95974	3.17903
219.539	3.50592	2.9768	3.14604
220.648	3.50331	2.95893	3.1875
221.757	3.50446	2.99415	3.17767
222.866	3.49821	2.95388	3.16399
223.974	3.47926	2.95051	3.17988
225.083	3.48343	2.99177	3.17938
226.192	3.51199	2.95789	3.21253
227.301	3.49174	2.95003	3.20912
228.41	3.47132	2.93493	3.15099
229.518	3.48955	2.9403	3.1738
230.627	3.46956	2.93485	3.22213
231.736	3.47557	2.91636	3.21585
232.845	3.43752	2.91571	3.20463
233.953	3.45459	2.87675	3.22762
235.062	3.4474	2.93635	3.22105
236.171	3.42732	2.83631	3.24116
237.28	3.44069	2.89272	3.2008
238.389	3.44778	2.89582	3.21672
239.497	3.42551	2.86592	3.21238
240.606	3.3858	2.8395	3.20146
241.715	3.35009	2.82814	3.19879
242.824	3.3559	2.82377	3.21048
243.932	3.36756	2.82072	3.23448
245.041	3.32283	2.80595	3.17605
246.15	3.33407	2.81717	3.22495
247.259	3.33107	2.76847	3.22253
248.368	3.28361	2.73505	3.19889
249.476	3.25783	2.70357	3.20285
250.585	3.26007	2.71398	3.19653
251.694	3.23078	2.67429	3.19981
252.803	3.20185	2.65454	3.15837
253.912	3.20669	2.61008	3.13735
255.02	3.14774	2.63492	3.16057
256.129	3.13505	2.60439	3.14293
257.238	3.03846	2.6047	3.14618
258.347	3.02673	2.62002	3.14063
259.455	2.99891	2.51143	3.12271
260.564	2.93787	2.49873	3.10422
261.673	2.92023	2.47279	3.07411
262.782	2.92116	2.45663	3.07136
263.891	2.90988	2.45634	3.0792
264.999	2.85277	2.41498	3.04744
266.108	2.85502	2.36593	3.04408
267.217	2.76739	2.37827	3.03059
268.326	2.70207	2.3055	3.03154
269.435	2.67391	2.3108	3.01481
270.543	2.53801	2.22826	2.95263
271.652	2.58651	2.25195	2.95275
272.761	2.50465	2.21172	2.93846
273.87	2.50093	2.10276	2.9107
274.978	2.38168	2.17974	2.90006
276.087	2.30825	2.10952	2.8553
277.196	2.31906	2.0981	2.88653
278.305	2.24249	2.00477	2.84347
279.414	2.25947	2.0231	2.822
280.522	2.12884	2.00314	2.81708
281.631	2.12976	1.93384	2.79975
282.74	2.06514	1.90376	2.76955
283.849	2.05107	1.91	2.74013
284.957	2.01191	1.83996	2.74354
286.066	1.98178	1.85184	2.73308
287.175	1.93705	1.77273	2.70023
288.284	1.87692	1.78735	2.70577
289.393	1.83716	1.69064	2.65903
290.501	1.81691	1.65011	2.66079
291.61	1.75939	1.6391	2.6211
292.719	1.75166	1.55476	2.55689
293.828	1.72597	1.62552	2.57527
294.937	1.67672	1.53234	2.54141
296.045	1.68699	1.52725	2.49401
297.154	1.6134	1.47996	2.48236
298.263	1.59174	1.47726	2.46829
299.372	1.58258	1.43986	2.43874
300.48	1.54483	1.42646	2.44269
301.589	1.50661	1.39685	2.41814
302.698	1.48411	1.3698	2.34379
303.807	1.42862	1.34932	2.29438
304.916	1.39973	1.31511	2.29845
306.024	1.44173	1.25185	2.28952
307.133	1.40013	1.2731	2.28333
308.242	1.33079	1.18537	2.19046
309.351	1.33567	1.21807	2.1684
310.46	1.27819	1.22149	2.12619
311.568	1.239	1.15685	2.09415
312.677	1.21988	1.13604	2.07659
313.786	1.20452	1.11117	2.03031
314.895	1.18701	1.07633	2.03358
316.003	1.19002	1.05033	1.95001
317.112	1.11027	1.06047	1.92304
318.221	1.12488	1.02136	1.92867
319.33	1.10887	1.00452	1.89602
320.439	1.04659	0.978107	1.83442
321.547	1.03666	0.94548	1.83919
322.656	1.00208	0.935931	1.80651
323.765	0.973577	0.913546	1.73411
324.874	0.980345	0.889196	1.69871
325.982	0.947885	0.839504	1.69999
327.091	0.937768	0.865431	1.66587
328.2	0.903707	0.838151	1.61924
329.309	0.918374	0.801449	1.59972
330.418	0.874698	0.838171	1.56467
331.526	0.891761	0.795422	1.55682
332.635	0.855755	0.797099	1.48267
333.744	0.855183	0.781247	1.46562
334.853	0.830114	0.747798	1.47609
335.962	0.79013	0.745784	1.42439
337.07	0.81023	0.713541	1.38518
338.179	0.753819	0.701393	1.37569
339.288	0.770094	0.682907	1.41199
340.397	0.738917	0.662617	1.31453
341.505	0.722147	0.682847	1.31088
342.614	0.685551	0.662159	1.30176
343.723	0.711789	0.64857	1.25658
344.832	0.69228	0.638718	1.23
345.941	0.65189	0.665802	1.21633
347.049	0.642479	0.637499	1.16201
348.158	0.641233	0.606986	1.13858
349.267	0.653008	0.604999	1.13933
350.376	0.615808	0.552628	1.08248
351.485	0.606053	0.572318	1.07351
352.593	0.579186	0.548796	1.03319
353.702	0.576237	0.545766	1.06456
354.811	0.588343	0.504593	1.06133
355.92	0.591978	0.506546	1.02697
357.028	0.563039	0.493926	1.01765
358.137	0.554758	0.496788	0.980726
359.246	0.525991	0.494451	0.987938
360.355	0.551683	0.509515	0.971843
361.464	0.525222	0.455824	0.942491
362.572	0.502841	0.475865	0.910266
363.681	0.509824	0.502694	0.902877
364.79	0.54855	0.458679	0.886738
365.899	0.505751	0.437507	0.870391
367.008	0.528488	0.433372	0.859628
368.116	0.492165	0.456814	0.83786
369.225	0.494135	0.402193	0.803583
370.334	0.441867	0.378374	0.783818
371.443	0.488326	0.407971	0.812683
372.551	0.449531	0.36104	0.806515
373.66	0.444282	0.365895	0.771323
374.769	0.44418	0.392017	0.784115
375.878	0.400066	0.371949	0.735042
376.987	0.426686	0.391297	0.726137
378.095	0.43292	0.372879	0.693929
379.204	0.435741	0.361814	0.675274
380.313	0.418399	0.346737	0.681412
381.422	0.406103	0.333814	0.682623
382.53	0.403275	0.317504	0.676406
383.639	0.378136	0.314035	0.611836
384.748	0.381974	0.303025	0.638583
385.857	0.360311	0.331443	0.606428
386.966	0.347182	0.297463	0.6271
388.074	0.338337	0.290062	0.589453
389.183	0.369214	0.284176	0.610536
390.292	0.355793	0.283913	0.537374
391.401	0.338591	0.243737	0.553819
392.51	0.343547	0.27058	0.518768
393.618	0.329567	0.28058	0.510035
394.727	0.336811	0.279004	0.516349
395.836	0.321592	0.280008	0.501024
396.945	0.313102	0.270546	0.484986
398.053	0.305572	0.253441	0.481387
399.162	0.269274	0.260748	0.47846
400.271	0.29332	0.256364	0.473056
401.38	0.293746	0.23309	0.476465
402.489	0.289081	0.224821	0.415702
403.597	0.241701	0.201433	0.431824
404.706	0.262226	0.221925	0.429299
405.815	0.246454	0.214376	0.390048
406.924	0.270926	0.228134	0.412404
408.033	0.25237	0.201453	0.387094
409.141	0.22488	0.184301	0.368395
410.25	0.230434	0.187392	0.352711
411.359	0.217934	0.177978	0.384392
412.468	0.239032	0.187574	0.376897
413.576	0.230351	0.188604	0.351243
414.685	0.219764	0.161459	0.335802
415.794	0.218881	0.176799	0.335002
416.903	0.201927	0.193884	0.333609
418.012	0.215964	0.147964	0.308162
419.12	0.223717	0.151034	0.290714
420.229	0.215024	0.157304	0.316439
421.338	0.186949	0.156213	0.265528
422.447	0.204774	0.14393	0.296281
423.555	0.169314	0.12966	0.283922
424.664	0.162312	0.140435	0.278333
425.773	0.17145	0.126354	0.253227
426.882	0.170871	0.134886	0.247005
427.991	0.16913	0.114717	0.222208
429.099	0.147454	0.108407	0.209514
430.208	0.17898	0.13261	0.206489
431.317	0.17783	0.0989656	0.221368
432.426	0.171666	0.0762579	0.200865
433.535	0.157832	0.110043	0.193436
434.643	0.152061	0.0984202	0.197438
435.752	0.120809	0.0874973	0.162316
436.861	0.118604	0.0655439	0.167636
437.97	0.135558	0.0664934	0.181741
439.078	0.0870085	0.069187	0.150303
440.187	0.0942719	0.0627492	0.150648
441.296	0.148319	0.048237	0.149639
442.405	0.112599	0.0584393	0.11882
443.514	0.127545	0.083248	0.120522
444.622	0.085693	0.0581228	0.121035
445.731	0.125753	0.0780021	0.117878
446.84	0.0917554	0.0550385	0.129932
447.949	0.0864365	0.0494828	0.0852903
449.058	0.0871864	0.0647155	0.0972908
450.166	0.0914822	0.049072	0.0899729
451.275	0.0616787	0.0402974	0.0702256
452.384	0.0893597	0.0487892	0.0818812
453.493	0.0586602	0.0717864	0.0734003
454.601	0.0908467	0.0659479	0.0597859
455.71	0.0711217	0.0277785	0.0380532
456.819	0.0785249	0.0467959	0.0484133
457.928	0.0659299	-0.00416173	0.0460477
459.037	0.0808698	0.0376172	0.0300455
460.145	0.0688849	0.0349706	0.0366029
461.254	0.0600963	0.0412469	0.0260615
462.363	0.0629369	0.0192598	0.0255486
463.472	0.0341247	0.0125525	0.0113771
464.58	0.0489947	0.0125256	0.00524857
465.689	0.0605221	-0.00725272	0.0183766
466.798	0.0403015	0.0396644	0.0242884
467.907	0.0438919	0.0129902	0.0136189
469.016	0.029848	0.00381828	0.00538564
470.124	0.039774	-0.0136771	0.01751
471.233	0.0441715	0.0194483	-0.0122039
472.342	0.0317671	0.00488902	-0.0332159
473.451	0.0350017	0.00939419	-0.0131457
474.56	0.0264482	-0.00418867	-0.014658
475.668	0.0265944	0.00137377	-0.0333839
476.777	0.0344679	-0.00666685	-0.0190974
477.886	0.0393737	-0.0237043	-0.0293292
478.995	0.0149462	-0.0148758	-0.0437307
480.103	0.0309474	-0.00255899	-0.0309829
481.212	0.045309	-0.00275428	-0.044982
482.321	0.00533159	-0.00533348	-0.0503588
483.43	0.0239445	-0.00923257	-0.0516057
484.539	0.0236204	-0.0217716	-0.0676433
485.647	-0.00613228	-0.04887	-0.0651008
486.756	-0.0117498	-0.0431863	-0.0789363
487.865	0.000235124	-0.046082	-0.0718616
488.974	-0.00346966	-0.0435365	-0.0767122
490.083	-0.0137134	-0.0425601	-0.0814478
491.191	-0.0185366	-0.054951	-0.103897
492.3	-0.0193818	-0.0540351	-0.086577
493.409	-0.0425129	-0.0265933	-0.0907113
494.518	-0.0215551	-0.0525334	-0.0770129
495.626	-0.02648	-0.0540284	-0.103384
496.735	-0.0366412	-0.0591935	-0.114244
497.844	-0.00868051	-0.0488229	-0.115614
498.953	-0.0507422	-0.0573753	-0.122521
500.062	-0.0341755	-0.0524459	-0.108893
501.17	-0.0284055	-0.092622	-0.122866
502.279	-0.0393356	-0.0465198	-0.122101
503.388	-0.033521	-0.0594292	-0.117816
504.497	-0.0385603	-0.0625606	-0.127668
505.606	-0.0389733	-0.0901304	-0.129074
506.714	-0.0600201	-0.067517	-0.1465
507.823	-0.0580819	-0.0638401	-0.128238
508.932	-0.0562136	-0.0752276	-0.151554
510.041	-0.0422905	-0.0886017	-0.141013
511.149	-0.0769553	-0.0935042	-0.160243
512.258	-0.0569571	-0.0733151	-0.162794
513.367	-0.0569698	-0.0616852	-0.155551
514.476	-0.0608589	-0.0992687	-0.170634
515.585	-0.0541293	-0.108858	-0.170107
516.693	-0.0732696	-0.0798271	-0.165553
517.802	-0.0738288	-0.0730592	-0.168808
518.911	-0.0704799	-0.113511	-0.185022
520.02	-0.0644112	-0.118044	-0.181436
521.128	-0.0684845	-0.0990666	-0.197522
522.237	-0.049376	-0.134206	-0.199392
523.346	-0.0924735	-0.0921574	-0.180958
524.455	-0.0650466	-0.100009	-0.197155
525.564	-0.0964134	-0.130259	-0.193498
526.672	-0.0879807	-0.125269	-0.216743
527.781	-0.0757479	-0.103087	-0.202877
528.89	-0.0846763	-0.126825	-0.2082
529.999	-0.0759894	-0.123438	-0.220051
531.108	-0.073079	-0.103201	-0.217132
532.216	-0.0815561	-0.124259	-0.220541
533.325	-0.0832592	-0.115996	-0.199176
534.434	-0.0891945	-0.104427	-0.204637
535.543	-0.104439	-0.115963	-0.242217
536.651	-0.100258	-0.154348	-0.231543
537.76	-0.0930708	-0.12562	-0.22495
538.869	-0.088165	-0.153203	-0.241704
539.978	-0.10925	-0.116798	-0.234872
541.087	-0.119532	-0.137795	-0.225511
542.195	-0.116856	-0.158765	-0.246435
543.304	-0.103658	-0.145546	-0.242332
544.413	-0.106454	-0.158732	-0.241045
545.522	-0.139397	-0.155398	-0.24712
546.631	-0.123961	-0.132468	-0.241027
547.739	-0.136512	-0.159681	-0.266598
548.848	-0.12684	-0.147762	-0.248248
549.957	-0.116926	-0.148509	-0.250211
551.066	-0.136658	-0.15259	-0.271307
552.174	-0.14781	-0.142017	-0.26287
553.283	-0.110718	-0.159883	-0.260708
554.392	-0.112694	-0.172442	-0.236508
555.501	-0.15841	-0.165715	-0.257361
556.61	-0.127564	-0.152166	-0.257149
557.718	-0.167236	-0.190679	-0.287623
558.827	-0.142167	-0.16461	-0.264767
559.936	-0.148674	-0.18449	-0.296352
561.045	-0.128943	-0.159991	-0.277953
562.153	-0.151763	-0.168274	-0.278192
563.262	-0.157819	-0.168853	-0.289927
564.371	-0.192878	-0.199601	-0.287468
565.48	-0.174392	-0.20445	-0.296122
566.589	-0.17551	-0.186753	-0.297103
567.697	-0.162903	-0.19348	-0.297731
568.806	-0.16031	-0.167877	-0.315825
569.915	-0.186631	-0.202376	-0.300313
571.024	-0.165495	-0.19942	-0.294499
572.133	-0.17858	-0.196625	-0.311571
573.241	-0.193736	-0.199473	-0.311531
574.35	-0.18318	-0.209447	-0.309851
575.459	-0.187069	-0.220134	-0.297466
576.568	-0.182825	-0.197904	-0.329532
577.676	-0.182151	-0.205857	-0.329563
578.785	-0.187133	-0.226666	-0.318929
579.894	-0.175275	-0.20513	-0.314896
581.003	-0.203115	-0.220363	-0.332685
582.112	-0.209699	-0.236377	-0.338791
583.22	-0.19772	-0.204585	-0.32821
584.329	-0.194231	-0.235912	-0.348466
585.438	-0.199874	-0.246539	-0.343204
586.547	-0.197167	-0.235986	-0.335886
587.656	-0.206686	-0.224935	-0.335979
588.764	-0.224848	-0.220457	-0.336439
589.873	-0.199995	-0.227494	-0.337593
590.982	-0.223304	-0.2434	-0.34148
592.091	-0.201787	-0.225945	-0.346118
593.199	-0.22134	-0.24369	-0.355249
594.308	-0.183174	-0.248754	-0.335913
595.417	-0.236261	-0.236229	-0.364198
596.526	-0.230275	-0.247023	-0.34603
597.635	-0.23738	-0.268788	-0.343629
598.743	-0.213683	-0.24837	-0.351685
599.852	-0.230694	-0.244236	-0.366277
600.961	-0.239038	-0.267044	-0.366506
602.07	-0.230828	-0.269799	-0.359414
603.178	-0.242762	-0.267603	-0.362792
604.287	-0.236884	-0.251778	-0.370694
605.396	-0.236299	-0.290802	-0.381058
606.505	-0.255268	-0.261435	-0.370579
607.614	-0.242158	-0.273125	-0.363035
608.722	-0.22631	-0.28695	-0.380205
609.831	-0.248278	-0.272344	-0.37451
610.94	-0.237843	-0.289105	-0.371255
612.049	-0.242139	-0.281206	-0.39091
613.158	-0.249428	-0.269913	-0.375177
614.266	-0.237316	-0.285025	-0.394045
615.375	-0.272133	-0.29889	-0.409079
616.484	-0.255821	-0.281758	-0.395283
617.593	-0.237952	-0.294439	-0.410595
618.701	-0.255268	-0.282701	-0.401982
619.81	-0.264806	-0.311072	-0.390605
620.919	-0.269248	-0.291961	-0.411643
622.028	-0.277109	-0.273098	-0.393585
623.137	-0.260339	-0.303826	-0.409388
624.245	-0.265067	-0.308015	-0.408513
625.354	-0.285694	-0.31747	-0.39102
626.463	-0.270163	-0.310729	-0.402282
627.572	-0.283432	-0.312372	-0.412019
628.681	-0.288789	-0.298069	-0.402048
629.789	-0.284919	-0.330554	-0.4135
630.898	-0.290155	-0.305921	-0.413147
632.007	-0.289819	-0.299328	-0.420014
633.116	-0.293028	-0.319234	-0.417582
634.224	-0.294947	-0.324837	-0.418112
635.333	-0.300799	-0.334218	-0.43067
636.442

## Sheet: Figure 5d individual cells
	DeltaF/F0
	green			red
Time	Fluo-4-AM			K-GECO1
	cell1	cell2	cell3	cell1	cell2	cell3
0	0	0	0	0	0	0
1.10878	-0.0369306	0.0154377	0.00173079	0.0090273	-0.0605449	-0.0253129
2.21757	-0.0205286	-0.0103716	-0.0499928	0.0127108	-0.0516958	-0.0403446
3.32635	-0.0625866	-0.0709393	-0.0361608	0.00131888	-0.0311848	0.0269082
4.43514	-0.00559392	-0.0921731	-0.082878	0.0168795	-0.0475936	0.0146063
5.54392	-0.0365832	-0.0389809	-0.0302961	-0.0289973	-0.0695862	-0.0576453
6.6527	-0.0514517	-0.0133525	-0.0293234	-0.0138392	-0.0466881	-0.060446
7.76149	-0.0306687	-0.0596889	-0.0520669	-0.000359367	-0.0400615	-0.037473
8.87027	-0.0403398	-0.089435	-0.0404663	-0.0170088	-0.00972725	-0.0768604
9.97906	-0.0172474	-0.0485444	-0.0729509	-0.00808935	-0.0153935	-0.0935938
11.0878	-0.00819358	-0.0651189	-0.0493492	0.013045	-0.0790254	0.0103166
12.1966	-0.0374953	0.000450726	-0.0405235	0.00882102	0.0125686	0.047435
13.3054	-0.0570059	0.0153053	-0.0561722	-0.0500419	-0.0274942	-0.0472932
14.4142	-0.028749	0.00302035	-0.0425261	0.00949807	0.00603666	-0.0874251
15.523	0.0071367	-0.0634124	-0.0434988	0.000657642	-0.0302107	-0.0333251
16.6318	-0.0294891	-0.0472885	-0.0451295	-0.00233589	-0.00765558	-0.0287517
17.7405	-0.0341051	-0.0191561	-0.00496353	-0.00485146	0.00939798	0.01294
18.8493	-0.0428523	-0.0576074	-0.0347733	0.00669142	-0.00452749	0.0350268
19.9581	-0.0514367	-0.0831785	-0.023802	0.0337014	0.0340248	-0.0503421
21.0669	-0.0784271	-0.0335645	-0.03443	0.0140297	0.008369	-0.0112029
22.1757	-0.0803662	-0.0874616	-0.0175082	0.0162936	0.0223543	0.00655865
23.2845	-0.0454109	-0.069235	-0.0531827	0.00910996	0.0066266	0.024143
24.3932	-0.0730447	-0.0467368	-0.0449435	0.0191111	0.015366	-0.0133655
25.502	-0.0315666	-0.090369	-0.0201116	0.0215081	0.0105642	0.0121246
26.6108	-0.0451198	-0.0349727	-0.0588042	-0.0234235	0.0339425	-0.00241075
27.7196	-0.0591663	-0.0114997	-0.0462023	0.0310206	0.0523543	-0.0469387
28.8284	-0.084372	-0.023646	0.00530682	-0.0102779	0.100058	-0.074875
29.9372	-0.0792081	-0.0134014	-0.0228294	0.0106085	0.0946658	-0.0275818
31.046	-0.0270686	-0.00134725	-0.057574	0.0283577	0.101992	0.053391
32.1547	-0.0290295	-0.0722719	-0.0144615	0.00402491	0.104256	0.015209
33.2635	-0.0484711	0.0341072	-0.0248176	0.014752	0.0821946	0.0390329
34.3723	-0.0397189	0.0140644	0.0220426	0.027391	0.1025	-0.0146418
35.4811	-0.0419905	-0.106291	-0.0267344	-0.00321274	0.0592004	-0.0193569
36.5899	-0.040736	-0.00282803	-0.0404377	0.0320555	0.0908929	0.0334314
37.6987	-0.0473012	-0.0598396	0.0118581	0.0261915	0.107347	0.0851562
38.8074	-0.0741062	-0.0577796	0.00619368	0.0330582	0.119005	0.0798029
39.9162	-0.0538586	-0.0430053	-0.00781004	0.0336943	0.0773653	0.0469387
41.025	-0.0683908	-0.0222215	-0.0210843	0.0334858	0.0931429	0.16152
42.1338	-0.0532967	-0.126965	-0.0478329	0.0441195	0.0514762	0.116744
43.2426	-0.00323916	-0.0298986	-0.0302532	0.047936	0.0965042	0.13291
44.3514	-0.056188	-0.100311	-0.00772422	0.0376832	0.107	0.0954019
45.4601	-0.0516869	-0.0775688	-0.0451295	0.033414	0.113709	0.125678
46.5689	-0.0885407	-0.0626205	-0.0503791	0.0420064	0.118689	0.0802638
47.6777	-0.0547104	-0.0488413	-0.032971	0.04201	0.102061	0.154713
48.7865	-0.0281765	0.025015	-0.0123731	0.0507354	0.120294	0.074556
49.8953	-0.0723966	-0.0483833	-0.0639107	0.060309	0.04072	0.219272
51.0041	-0.0513442	-0.0945756	-0.0465026	0.0510625	0.0801092	0.167866
52.1128	-0.0339005	-0.0574354	-0.0922615	0.0308014	0.106684	0.153012
53.2216	-0.0274158	-0.0941365	-0.0427407	0.0327815	0.0825239	0.163364
54.3304	-0.0827706	-0.00782507	-0.0490345	0.0487014	0.111445	0.172298
55.4392	-0.0440827	-0.0989227	-0.00236018	0.063378	0.119155	0.154217
56.548	-0.049917	0.000712283	0.00911171	0.0456252	0.0584458	0.189953
57.6568	-0.0796153	-0.0792847	-0.0694607	0.06428	0.145278	0.186337
58.7656	-0.0801669	-0.104866	-0.00236018	0.0662781	0.0935545	0.190449
59.8743	-0.0558221	-0.0287776	-0.0168216	0.0654156	0.0933761	0.202326
60.9831	-0.0893243	-0.101161	-0.0451581	0.04767	0.131585	0.18779
62.0919	-0.089299	-0.0527483	0.00675153	0.0556983	0.122407	0.227816
63.2007	-0.0679121	-0.0497471	-0.0134029	0.0784319	0.0980545	0.135605
64.3095	-0.065618	-0.169043	-0.0982406	0.0559403	0.107709	0.155812
65.4183	-0.0346254	-0.0157192	-0.0248033	0.0759415	0.116206	0.185557
66.527	-0.0716021	-0.0388362	-0.017923	0.0925191	0.125864	0.263481
67.6358	-0.0193653	-0.0552526	-0.0661708	0.0670579	0.082469	0.246783
68.7446	-0.0373458	-0.0632947	-0.0451724	0.0623107	0.115904	0.226965
69.8534	-0.052546	-0.15472	0.00467744	0.0924077	0.123169	0.214663
70.9622	-0.0520798	-0.0679988	-0.00467744	0.0787733	0.160424	0.245861
72.071	-0.05515	-0.0990574	-0.0165069	0.0740943	0.120637	0.156876
73.1797	-0.0526053	-0.10956	0.0492204	0.09359	0.120445	0.254689
74.2885	-0.0604861	-0.0208182	-0.0688457	0.0763332	0.135002	0.229163
75.3973	-0.0165278	-0.172025	-0.0470462	0.0758516	0.138075	0.276811
76.5061	-0.0781461	-0.0565275	-0.0143041	0.076538	0.136346	0.273053
77.6149	-0.0528459	-0.107633	-0.0671864	0.0777167	0.112611	0.26224
78.7237	-0.067268	-0.0890582	-0.0752968	0.101133	0.167819	0.263977
79.8324	0.000851357	-0.111437	-0.0456873	0.091617	0.171894	0.201546
80.9412	-0.0386972	-0.102284	-0.050236	0.101435	0.0975332	0.257773
82.05	-0.0572211	-0.0830915	0.0303533	0.0865823	0.121433	0.220548
83.1588	-0.0805037	-0.143355	-0.0163639	0.100544	0.150491	0.199525
84.2676	-0.056782	-0.112701	-0.0291661	0.108543	0.146883	0.284078
85.3764	-0.0725867	-0.112394	-0.031798	0.102272	0.147884	0.27011
86.4852	-0.0624447	-0.121491	-0.0320269	0.0847843	0.130781	0.253767
87.5939	-0.0459046	-0.108866	-0.0304248	0.102448	0.128444	0.269508
88.7027	-0.0779507	-0.106545	0.00547847	0.107961	0.143028	0.26224
89.8115	-0.0911161	-0.0632258	-0.073237	0.117606	0.141505	0.210196
90.9203	-0.0697768	-0.0987578	-0.0301817	0.138392	0.145552	0.278512
92.0291	-0.072547	-0.0783643	-0.0773995	0.113747	0.159738	0.222569
93.1379	-0.111242	-0.064404	-0.0355171	0.104472	0.167449	0.195944
94.2466	-0.0717268	-0.146356	-0.064297	0.0928425	0.162098	0.306945
95.3554	-0.0575237	-0.0287275	-0.0718352	0.10992	0.145909	0.278264
96.4642	-0.0812451	-0.160018	0.0265341	0.11223	0.145017	0.199241
97.573	-0.0807084	-0.0933209	0.0303676	0.132689	0.197851	0.210941
98.6818	-0.0817025	-0.155452	-0.00838221	0.123594	0.191348	0.324104
99.7906	-0.0798854	-0.109775	-0.032971	0.137185	0.20397	0.305066
100.899	-0.0717167	-0.0735361	-0.00490631	0.107458	0.187891	0.270429
102.008	-0.117488	-0.0887537	-0.0461737	0.134154	0.219837	0.34066
103.117	-0.0832041	-0.099204	-0.0401802	0.110416	0.160822	0.233559
104.226	-0.0993038	-0.0585154	-0.0772994	0.133839	0.209856	0.254121
105.334	-0.0561235	-0.0633712	-0.0387498	0.112978	0.165171	0.245294
106.443	-0.0786793	-0.144536	0.0255042	0.158032	0.182403	0.287446
107.552	-0.11878	-0.134896	-0.0312259	0.109161	0.181703	0.296948
108.661	-0.0552305	-0.13036	0.0100415	0.12989	0.164965	0.252313
109.77	-0.0919928	-0.091847	-0.0206837	0.145673	0.175283	0.260751
110.878	-0.0863092	-0.0879544	-0.0367759	0.134964	0.227692	0.244088
111.987	-0.106873	-0.141871	0.112287	0.139503	0.164732	0.632254
113.096	-0.0888304	-0.112193	0.449192	0.14604	0.181731	1.08296
114.205	-0.093193	-0.0819878	0.504334	0.152433	0.191966	1.29436
115.314	-0.111026	-0.10602	0.574882	0.136416	0.232535	1.36243
116.422	-0.15378	-0.0945164	0.624288	0.157076	0.214946	1.43631
117.531	-0.103829	-0.17679	0.604263	0.126846	0.212943	1.43252
118.64	-0.084412	-0.0995748	0.570748	0.167533	0.233797	1.43769
119.749	-0.122368	-0.153839	0.601588	0.159246	0.220585	1.58943
120.857	-0.117224	-0.144902	0.590202	0.166441	0.26173	1.54203
121.966	-0.132054	-0.128066	0.584723	0.145979	0.277316	1.72425
123.075	-0.0777738	-0.0408101	0.535431	0.18106	0.329821	1.75761
124.184	-0.0615845	0.130511	0.520669	0.179637	0.550351	1.82001
125.293	0.0667009	0.380831	0.479502	0.20466	1.05192	1.74691
126.401	0.226709	0.575735	0.47461	0.231993	1.38046	1.73283
127.51	0.289967	0.700435	0.571621	0.252236	1.55419	1.92034
128.619	0.307488	0.490881	0.485067	0.326442	1.61762	2.01688
129.728	0.365767	0.869481	0.442397	0.446499	1.66243	1.92676
130.837	0.324352	0.840715	0.519883	0.508888	1.73765	2.10838
131.945	0.352195	0.809418	0.556601	0.548056	1.82285	2.15716
133.054	0.356477	0.721539	0.509398	0.599604	1.9702	2.17616
134.163	0.34971	0.743536	0.550379	0.628341	1.98035	2.12699
135.272	0.374263	0.592703	0.531455	0.628943	2.05338	2.38583
136.38	0.342222	0.665176	0.543613	0.687879	2.07398	2.2198
137.489	0.363671	0.636259	0.535746	0.695515	2.27641	2.37987
138.598	0.419071	0.717938	0.604978	0.699143	2.40908	2.44315
139.707	0.387258	0.694342	0.640738	0.754897	2.36439	2.48041
140.816	0.450766	0.801277	0.471892	0.753327	2.54383	2.41639
141.924	0.366877	0.738864	0.538321	0.693783	2.57184	2.45737
143.033	0.436199	0.775795	0.508082	0.79371	2.74711	2.57397
144.142	0.465147	0.837638	0.423258	0.823777	2.80533	2.59875
145.251	0.419744	0.875898	0.458976	0.855675	2.96518	2.64296
146.359	0.4115	0.887192	0.530768	0.891625	2.90274	2.7117
147.468	0.469325	0.794651	0.492419	0.899133	3.06494	2.73336
148.577	0.414594	0.824604	0.439265	0.933013	3.10934	2.78785
149.686	0.421093	0.667166	0.374296	0.938742	3.13786	2.87804
150.795	0.433728	0.736255	0.416264	0.944657	3.08923	2.88113
151.903	0.443577	0.780706	0.442412	0.942465	3.12156	2.80852
153.012	0.402818	0.786606	0.378186	0.965472	3.13175	3.02592
154.121	0.451149	0.881481	0.472236	1.036	3.12707	2.89956
155.23	0.4261	0.754712	0.500257	1.04195	3.19433	2.94874
156.339	0.429141	0.653572	0.438936	1.00972	3.16252	3.01992
157.447	0.412626	0.767323	0.439508	1.04641	3.17649	3.11472
158.556	0.401017	0.689927	0.462967	1.09106	3.16339	3.09795
159.665	0.406373	0.679956	0.442111	1.09198	3.22664	3.3145
160.774	0.388794	0.725022	0.441367	1.08358	3.22458	3.17304
161.882	0.399915	0.580492	0.506279	1.12511	3.24926	3.27759
162.991	0.447586	0.676994	0.434273	1.09762	3.2755	3.38037
164.1	0.361699	0.56063	0.438063	1.11545	3.20065	3.15188
165.209	0.392278	0.700959	0.402289	1.11123	3.20556	3.43539
166.318	0.365496	0.643177	0.33453	1.12801	3.30735	3.45464
167.426	0.417811	0.577537	0.425032	1.16733	3.26814	3.41408
168.535	0.38198	0.626836	0.494564	1.17637	3.2968	3.4317
169.644	0.401093	0.624038	0.39322	1.18815	3.21283	3.49534
170.753	0.408198	0.724009	0.335331	1.22194	3.27098	3.48268
171.862	0.410677	0.593254	0.374768	1.23361	3.31195	3.55497
172.97	0.430581	0.584842	0.439908	1.21824	3.2615	3.59173
174.079	0.428301	0.517908	0.352482	1.21575	3.28022	3.61736
175.188	0.36613	0.567381	0.36228	1.20871	3.22917	3.78863
176.297	0.415998	0.554431	0.309398	1.22546	3.18696	3.66937
177.405	0.410298	0.459856	0.359276	1.23639	3.08324	3.67923
178.514	0.407481	0.480244	0.364068	1.23206	3.21754	3.88294
179.623	0.415223	0.488738	0.348448	1.22687	3.16444	3.85858
180.732	0.418851	0.404547	0.32868	1.25825	3.05746	3.87634
181.841	0.368751	0.369937	0.371134	1.23082	3.06596	3.92899
182.949	0.406089	0.413299	0.399142	1.2388	3.06869	3.85922
184.058	0.35512	0.426684	0.329996	1.29432	3.03315	3.80835
185.167	0.370794	0.382386	0.412673	1.28381	3.05165	4.04733
186.276	0.378728	0.41574	0.399971	1.30697	2.95847	4.05523
187.384	0.367202	0.443009	0.3445	1.26734	2.9152	3.98437
188.493	0.35829	0.333668	0.347404	1.28427	2.94722	4.02545
189.602	0.37253	0.36047	0.323716	1.31775	2.80436	4.01269
190.711	0.401932	0.364642	0.338221	1.3128	2.7909	4.08594
191.82	0.341958	0.336742	0.331069	1.33106	2.81861	4.07853
192.928	0.336515	0.393983	0.376556	1.32548	2.77701	4.03389
194.037	0.31991	0.29205	0.398069	1.36221	2.78339	4.10689
195.146	0.339875	0.317238	0.334301	1.30222	2.67783	4.04393
196.255	0.368963	0.325915	0.297111	1.36949	2.60275	4.01181
197.364	0.361286	0.362622	0.307753	1.35599	2.61878	4.30184
198.472	0.392585	0.341726	0.32908	1.36954	2.58372	4.26593
199.581	0.409577	0.322089	0.297497	1.37961	2.64466	4.08058
200.69	0.339611	0.327499	0.315534	1.3914	2.4768	3.93048
201.799	0.36087	0.254183	0.299328	1.37909	2.40942	4.18336
202.907	0.384129	0.267827	0.294951	1.39767	2.42313	4.11384
204.016	0.354479	0.317374	0.360692	1.37197	2.46049	4.04612
205.125	0.33592	0.124476	0.320255	1.35165	2.31706	4.21463
206.234	0.364715	0.244578	0.453183	1.40451	2.37021	4.23728
207.343	0.315524	0.162021	0.284165	1.39482	2.26608	4.25462
208.451	0.305078	0.141395	0.326834	1.37501	2.22738	4.1049
209.56	0.345887	0.232976	0.329981	1.40243	2.21625	4.26451
210.669	0.330927	0.170542	0.321242	1.39102	2.19028	4.25175
211.778	0.297605	0.199621	0.267787	1.36536	2.15779	4.18758
212.887	0.357706	0.111055	0.317294	1.39522	2.13839	4.04829
213.995	0.322852	0.198355	0.303447	1.40801	2.08811	4.26869
215.104	0.318035	0.14135	0.320827	1.39836	2.02617	4.19761
216.213	0.304233	0.069777	0.281133	1.37817	2.03671	4.37806
217.322	0.341052	0.199966	0.358304	1.42046	1.98123	4.12174
218.43	0.317012	0.151779	0.289072	1.40984	2.00953	4.14468
219.539	0.318305	0.137459	0.318867	1.40595	1.86623	4.05406
220.648	0.312061	0.140493	0.313002	1.39185	1.81249	4.03808
221.757	0.3082	0.20205	0.239808	1.3843	1.86083	3.98015
222.866	0.298635	0.153976	0.291203	1.42373	1.84764	4.06424
223.974	0.323867	0.173204	0.240009	1.40669	1.74512	3.8723
225.083	0.31263	0.148003	0.284008	1.40418	1.72985	3.96373
226.192	0.279243	0.125872	0.273309	1.38459	1.7099	3.90169
227.301	0.292817	0.106879	0.284838	1.4177	1.67768	3.70621
228.41	0.263463	0.00604386	0.27667	1.41326	1.69098	3.84798
229.518	0.252178	0.0346066	0.35324	1.38434	1.57839	3.95232
230.627	0.26715	0.0232791	0.331569	1.38293	1.57531	3.86943
231.736	0.261194	0.0538119	0.288986	1.39731	1.61903	3.78339
232.845	0.220309	0.0703315	0.259805	1.38441	1.55829	3.91293
233.953	0.211703	0.0669218	0.268459	1.40164	1.50786	3.83983
235.062	0.203166	-0.0359393	0.388471	1.37429	1.43962	3.85319
236.171	0.248605	0.00639596	0.355028	1.40954	1.50563	3.76343
237.28	0.213536	0.0649262	0.292076	1.37884	1.41594	3.76212
238.389	0.226814	0.0722591	0.272093	1.39563	1.34312	3.68405
239.497	0.183905	0.0786915	0.320526	1.3809	1.37002	3.6257
240.606	0.232698	0.111952	0.266156	1.37708	1.33867	3.76602
241.715	0.192211	-0.0161113	0.333243	1.35917	1.3572	3.56068
242.824	0.174764	0.0424767	0.29209	1.36408	1.3439	3.54554
243.932	0.190006	0.0386225	0.243914	1.35193	1.31819	3.54646
245.041	0.149523	-0.0329598	0.309598	1.36641	1.27976	3.64069
246.15	0.168636	-0.0455446	0.218209	1.3455	1.26575	3.38597
247.259	0.135357	-0.0625132	0.229338	1.33621	1.18629	3.47116
248.368	0.115544	0.00390149	0.208654	1.33458	1.21137	3.51544
249.476	0.146442	-0.0198154	0.234687	1.34923	1.21809	3.38955
250.585	0.182265	0.0778925	0.187555	1.3272	1.22265	3.26465
251.694	0.136547	-0.0406189	0.168445	1.31072	1.16794	3.09338
252.803	0.141619	-0.00636716	0.29332	1.32112	1.23396	3.29755
253.912	0.136719	-0.0842614	0.219597	1.30681	1.14526	3.20144
255.02	0.126153	-0.0341315	0.210399	1.24119	1.18778	3.02017
256.129	0.0866307	-0.0155347	0.163396	1.27956	1.20109	2.99879
257.238	0.111894	-0.0996245	0.181705	1.28041	1.11915	3.07551
258.347	0.100347	-0.0885461	0.184094	1.26102	1.09735	2.97486
259.455	0.124993	-0.113793	0.16135	1.25514	1.09494	2.758
260.564	0.060005	-0.0954341	0.236533	1.22703	1.03457	2.77094
261.673	0.0827567	-0.0593492	0.229638	1.25608	0.987364	2.89035
262.782	0.0503677	-0.0357831	0.176784	1.2546	1.07453	2.75329
263.891	0.104273	-0.0578759	0.193506	1.23361	1.04414	2.85631
264.999	0.0833879	-0.0907177	0.168145	1.22224	0.99764	2.58468
266.108	0.0424391	-0.136771	0.157846	1.21012	1.00889	2.70188
267.217	0.117039	-0.0987489	0.162352	1.21862	1.01499	2.6888
268.326	0.0653316	-0.125785	0.206508	1.19336	0.992989	2.56025
269.435	0.0541728	-0.153646	0.186039	1.18979	1.03184	2.46832
270.543	0.0490654	-0.0659584	0.136132	1.20691	0.994677	2.54915
271.652	-0.00104387	-0.132034	0.173666	1.15811	1.02214	2.41004
272.761	0.0479447	-0.14888	0.18654	1.18033	0.942967	2.46134
273.87	0.0356088	-0.114017	0.201702	1.15557	1.03448	2.33687
274.978	0.02529	-0.121291	0.170691	1.08695	0.957208	2.33385
276.087	-0.000853199	-0.11237	0.14121	1.07455	0.972574	2.38015
277.196	0.031382	-0.116851	0.18335	1.1297	0.949498	2.1473
278.305	0.0314517	-0.0709032	0.140195	1.11503	0.94851	2.18332
279.414	0.0394504	-0.101827	0.114805	1.09579	0.95998	2.21775
280.522	0.00342546	-0.130622	0.134101	1.08356	0.908819	2.16691
281.631	0.0368923	-0.135355	0.145444	1.07723	0.909505	2.05233
282.74	-0.00528039	-0.150104	0.171206	1.0527	0.890201	1.98277
283.849	0.0381586	-0.112505	0.181619	1.05341	0.897884	1.99046
284.957	0.01482	-0.0445149	0.111	1.03681	0.942391	1.99968
286.066	-0.00242534	-0.157231	0.129924	0.994663	0.929851	2.0234
287.175	0.0390681	-0.0626508	0.180604	1.00768	0.868524	1.97642
288.284	0.00803665	-0.051565	0.159362	0.984497	0.862968	1.96295
289.393	-0.0468849	-0.0657463	0.239436	0.930278	0.791566	1.88439
290.501	-0.00420266	-0.168692	0.21253	0.993129	0.832483	1.85489
291.61	0.00850274	-0.127215	0.145187	0.942591	0.849262	1.85553
292.719	-0.0432875	-0.118688	0.157159	0.968448	0.864724	1.84479
293.828	0.00713774	-0.156741	0.209455	0.93103	0.821013	1.84919
294.937	-0.051944	-0.0875855	0.182005	0.925985	0.81654	1.71582
296.045	0.00139195	-0.137176	0.207309	0.948323	0.829245	1.71578
297.154	-0.0377322	-0.173815	0.143713	0.927163	0.827859	1.75042
298.263	-0.0246647	-0.11185	0.09332	0.896455	0.821946	1.76697
299.372	-0.0247436	-0.130765	0.165184	0.901156	0.866343	1.60811
300.48	-0.0718615	-0.142773	0.178472	0.879404	0.854448	1.64707
301.589	-0.0562589	-0.168593	0.204921	0.916846	0.831852	1.61619
302.698	-0.0319416	-0.159161	0.1664	0.912584	0.827951	1.64576
303.807	0.00031733	-0.164965	0.116893	0.918316	0.833388	1.52242
304.916	-0.0466411	-0.16354	0.195523	0.881732	0.761003	1.57532
306.024	-0.00596329	-0.128449	0.211658	0.856436	0.811094	1.57727
307.133	0.00476237	-0.117943	0.114819	0.896147	0.793766	1.49456
308.242	-0.0134393	-0.112699	0.113074	0.839395	0.765462	1.48155
309.351	-0.045453	-0.161197	0.185424	0.874135	0.759988	1.49105
310.46	-0.0659893	-0.272567	0.148133	0.855617	0.739299	1.42089
311.568	-0.0404075	-0.190541	0.150594	0.855926	0.744306	1.45173
312.677	-0.0377802	-0.144861	0.120483	0.808159	0.78183	1.42883
313.786	-0.040957	-0.202613	0.13895	0.85787	0.738818	1.50101
314.895	-0.0309565	-0.180782	0.0622515	0.797274	0.714878	1.37097
316.003	-0.037003	-0.231002	0.1337	0.82253	0.715961	1.35463
317.112	-0.0463304	-0.214237	0.063968	0.811002	0.709664	1.25029
318.221	-0.085188	-0.168837	0.11891	0.812098	0.670549	1.27766
319.33	-0.0745548	-0.244643	0.140037	0.818286	0.688193	1.25752
320.439	-0.0665929	-0.210884	0.0620512	0.827745	0.655513	1.18056
321.547	-0.0636275	-0.172739	0.146016	0.804882	0.656808	1.24171
322.656	-0.0885669	-0.181987	0.11758	0.801119	0.631861	1.24565
323.765	-0.081702	-0.186208	0.108153	0.761729	0.680455	1.19229
324.874	-0.0639757	-0.22181	0.10811	0.751422	0.686203	1.25635
325.982	-0.0879901	-0.170178	0.0809612	0.788204	0.653158	1.19995
327.091	-0.0974578	-0.220358	0.0873266	0.743462	0.639557	1.12876
328.2	-0.0937132	-0.195513	0.0865684	0.751954	0.618236	1.21115
329.309	-0.0616186	-0.182477	0.0578458	0.719226	0.60951	1.17407
330.418	-0.0895749	-0.186165	0.0771277	0.712517	0.600812	1.22299
331.526	-0.10116	-0.227616	0.0226434	0.726399	0.58878	1.13004
332.635	-0.0786306	-0.18431	0.059033	0.720964	0.629496	1.16485
333.744	-0.0791881	-0.227734	0.0323559	0.707752	0.630831	1.09434
334.853	-0.11243	-0.154722	0.0404806	0.690506	0.62559	1.04768
335.962	-0.0865042	-0.213488	0.0101416	0.681741	0.570039	1.04268
337.07	-0.129559	-0.279241	0.0530253	0.675624	0.546523	1.00145
338.179	-0.0639779	-0.235249	0.0482334	0.661677	0.617194	1.00227
339.288	-0.088169	-0.202622	0.0199971	0.677497	0.570807	1.01496
340.397	-0.0645499	-0.210953	0.0786869	0.654806	0.565539	0.979119
341.505	-0.105301	-0.167038	0.070977	0.680487	0.547648	0.984472
342.614	-0.1532	-0.206568	0.0041911	0.678543	0.574882	0.893041
343.723	-0.0910739	-0.25239	0.0280647	0.658454	0.600826	0.953345
344.832	-0.0955447	-0.242753	0.0526677	0.683178	0.576981	0.925515
345.941	-0.149213	-0.236798	0.0816335	0.650224	0.560078	0.883256
347.049	-0.109725	-0.305332	0.0982978	0.625676	0.553534	0.937356
348.158	-0.0887112	-0.265036	0.0990416	0.635199	0.49812	0.935902
349.267	-0.131097	-0.259102	0.0925333	0.656398	0.554235	0.793739
350.376	-0.141483	-0.19184	0.030196	0.613256	0.512814	0.940121
351.485	-0.085095	-0.279002	0.0796596	0.604962	0.565704	0.791541
352.593	-0.139996	-0.190946	0.159119	0.612023	0.560916	0.843514
353.702	-0.16387	-0.227662	0.0695609	0.576073	0.559118	0.796611
354.811	-0.14191	-0.273386	0.163954	0.619491	0.566197	0.784557
355.92	-0.134418	-0.242952	0.0349449	0.602235	0.536563	0.828695
357.028	-0.154728	-0.252874	0.0515663	0.58144	0.544255	0.804729
358.137	-0.15922	-0.249984	0.0514948	0.556753	0.480559	0.762789
359.246	-0.110835	-0.316153	0.0546417	0.568587	0.463917	0.725246
360.355	-0.146573	-0.201942	0.0622372	0.563117	0.470489	0.756656
361.464	-0.123516	-0.144113	0.056916	0.546504	0.528674	0.8416
362.572	-0.121252	-0.297447	0.06444	0.583116	0.492001	0.742546
363.681	-0.140863	-0.203175	0.0301101	0.565389	0.486843	0.683944
364.79	-0.110767	-0.182244	0.10236	0.544013	0.490575	0.799518
365.899	-0.153887	-0.285719	0.0788442	0.517417	0.467745	0.733789
367.008	-0.169764	-0.245737	0.0813618	0.547816	0.511607	0.790478
368.116	-0.138729	-0.249895	0.084194	0.526502	0.477651	0.757436
369.225	-0.165849	-0.22154	0.0330997	0.52777	0.50782	0.798242
370.334	-0.150398	-0.253463	0.0726219	0.526854	0.465536	0.668877
371.443	-0.143207	-0.239812	0.0718781	0.503928	0.453952	0.687666
372.551	-0.146457	-0.261102	0.135517	0.485142	0.479242	0.749388
373.66	-0.16129	-0.247909	0.0808182	0.484804	0.473795	0.664339
374.769	-0.175172	-0.186317	0.0461307	0.494388	0.451748	0.670507
375.878	-0.173668	-0.286775	0.0441425	0.470624	0.492825	0.66877
376.987	-0.179931	-0.291864	0.0411815	0.459832	0.477047	0.634417
378.095	-0.150259	-0.347328	0.10186	0.465398	0.475552	0.66838
379.204	-0.145531	-0.216435	0.0845945	0.463436	0.484044	0.621406
380.313	-0.151773	-0.315531	0.099342	0.467166	0.448304	0.628071
381.422	-0.163455	-0.226116	0.0793878	0.467857	0.428512	0.685894
382.53	-0.173925	-0.273047	0.0943785	0.473919	0.453792	0.572659
383.639	-0.157411	-0.22967	0.120483	0.452944	0.477518	0.660793
384.748	-0.118237	-0.194273	0.0910742	0.445633	0.475552	0.605204
385.857	-0.18512	-0.288479	0.112001	0.456809	0.448194	0.621052
386.966	-0.174703	-0.307495	0.0875554	0.423626	0.467772	0.597653
388.074	-0.180002	-0.254212	0.112602	0.424704	0.409162	0.688163
389.183	-0.178545	-0.218276	0.0678015	0.428568	0.466831	0.635551
390.292	-0.190275	-0.27873	-0.00567873	0.477376	0.479187	0.609423
391.401	-0.179817	-0.284327	0.120183	0.464665	0.421126	0.678413
392.51	-0.138578	-0.238204	0.0513517	0.44334	0.44519	0.677137
393.618	-0.180065	-0.296984	0.0758118	0.454014	0.428781	0.631084
394.727	-0.188515	-0.260423	0.112187	0.44054	0.457314	0.622576
395.836	-0.139124	-0.276139	0.0883994	0.434694	0.450143	0.589889
396.945	-0.173145	-0.206419	0.0274496	0.42815	0.424185	0.602156
398.053	-0.153848	-0.176953	0.0724217	0.425915	0.415835	0.625199
399.162	-0.181942	-0.262928	0.0265055	0.42815	0.446068	0.608998
400.271	-0.141626	-0.210219	0.0568731	0.411461	0.432732	0.701067
401.38	-0.177476	-0.309437	0.0628665	0.418814	0.43029	0.576736
402.489	-0.189043	-0.201884	0.114476	0.412765	0.415981	0.657035
403.597	-0.158789	-0.273771	0.0316979	0.406153	0.456989	0.557273
404.706	-0.19715	-0.263771	0.0539265	0.411305	0.416983	0.551636
405.815	-0.191914	-0.252413	0.0345301	0.399544	0.436245	0.585777
406.924	-0.187921	-0.328544	0.0248748	0.388293	0.396128	0.654235
408.033	-0.172354	-0.280775	0.0356172	0.396623	0.452256	0.551849
409.141	-0.172355	-0.240781	0.0941925	0.404731	0.426582	0.616904
410.25	-0.235592	-0.305976	0.0974825	0.328451	0.335474	0.496118
411.359	-0.169669	-0.275682	0.0428265	0.378252	0.419122	0.49431
412.468	-0.222474	-0.294581	0.120183	0.368793	0.396183	0.512391
413.576	-0.200095	-0.269467	0.0409383	0.38619	0.368236	0.565392
414.685	-0.182838	-0.286357	0.0800744	0.39028	0.422772	0.49704
415.794	-0.195978	-0.296098	0.0800887	0.380239	0.436341	0.55309
416.903	-0.179465	-0.296443	0.0465742	0.371384	0.351731	0.457475
418.012	-0.179077	-0.30739	0.087112	0.366209	0.423719	0.486617
419.12	-0.233678	-0.289151	0.0448005	0.364858	0.429249	0.455383
420.229	-0.183198	-0.351537	0.090545	0.37128	0.365067	0.528131
421.338	-0.236198	-0.283927	0.0977686	0.374536	0.453641	0.594179
422.447	-0.197348	-0.290404	0.0425404	0.370468	0.4131	0.505832
423.555	-0.19693	-0.300235	0.0372479	0.370738	0.38513	0.532315
424.664	-0.209026	-0.267304	0.0842512	0.356359	0.329204	0.569008
425.773	-0.192931	-0.246376	0.0474753	0.360668	0.410712	0.596164
426.882	-0.181124	-0.284092	0.038006	0.370198	0.413278	0.563725
427.991	-0.203471	-0.193801	0.0450293	0.35655	0.428177	0.466196
429.099	-0.237661	-0.278392	0.059033	0.378439	0.412784	0.51427
430.208	-0.201066	-0.346293	0.0439565	0.346649	0.4072	0.543376
431.317	-0.203685	-0.2863	0.0471463	0.374155	0.405567	0.56213
432.426	-0.164952	-0.247927	0.0585753	0.358638	0.476773	0.520155
433.535	-0.222213	-0.298469	0.0726076	0.335453	0.444362	0.493778
434.643	-0.231293	-0.286934	0.0739236	0.326643	0.419946	0.588116
435.752	-0.196673	-0.259757	0.038807	0.291855	0.414879	0.562591
436.861	-0.19424	-0.283552	0.0875554	0.346203	0.460282	0.573049
437.97	-0.233515	-0.251966	0.0306823	0.325016	0.457062	0.555146
439.078	-0.232485	-0.334878	0.127249	0.302264	0.504829	0.508491
440.187	-0.18969	-0.269502	0.0725504	0.31436	0.521746	0.529904
441.296	-0.23658	-0.267797	0.0434273	0.315672	0.479077	0.545716
442.405	-0.184128	-0.211472	0.0928479	0.322054	0.483811	0.541497
443.514	-0.20653	-0.271611	0.0371621	0.302864	0.477308	0.496508
444.622	-0.220213	-0.30688	0.0677013	0.299608	0.503059	0.505158
445.731	-0.205475	-0.287433	0.0614504	0.316854	0.511662	0.563832
446.84	-0.215918	-0.33374	0.0223859	0.312502	0.477212	0.551778
447.949	-0.243692	-0.270696	0.0400515	0.307636	0.464919	0.570603
449.058	-0.244924	-0.258801	0.0646546	0.289794	0.484003	0.581381
450.166	-0.2533	-0.35948	0.0511801	0.280184	0.470064	0.541568
451.275	-0.216573	-0.244777	0.0656558	0.296719	0.500494	0.534371
452.384	-0.225465	-0.256664	0.0872837	0.319035	0.476279	0.503917
453.493	-0.231418	-0.231332	0.0877986	0.280892	0.489697	0.522104
454.601	-0.190436	-0.30356	0.0868974	0.284396	0.492907	0.522494
455.71	-0.219745	-0.273694	0.0985553	0.247004	0.451473	0.506576
456.819	-0.214319	-0.281401	0.0985124	0.294735	0.482672	0.545007
457.928	-0.24572	-0.231998	0.0937062	0.289438	0.488132	0.510831
459.037	-0.248659	-0.266795	0.113818	0.290106	0.456358	0.50413
460.145	-0.252182	-0.273482	0.0728651	0.297675	0.431059	0.497642
461.254	-0.207374	-0.278523	0.0268059	0.279816	0.479901	0.49938
462.363	-0.224665	-0.248882	0.0346016	0.266279	0.50033	0.494133
463.472	-0.255084	-0.334161	0.115591	0.264516	0.45858	0.512071
464.58	-0.241452	-0.335184	0.0569589	0.284547	0.49539	0.453008
465.689	-0.238568	-0.342951	0.047976	0.249687	0.446928	0.467579
466.798	-0.226228	-0.23286	0.0445716	0.26374	0.477266	0.45829
467.907	-0.197711	-0.272543	0.0498927	0.243543	0.419054	0.561421
469.016	-0.251506	-0.274088	0.0511801	0.271444	0.497709	0.476407
470.124	-0.224665	-0.297939	0.0602632	0.259941	0.499835	0.486759
471.233	-0.241302	-0.352024	0.0241024	0.223153	0.423911	0.414046
472.342	-0.240761	-0.323134	0.0985982	0.24304	0.463437	0.579182
473.451	-0.232668	-0.304497	0.111729	0.242052	0.49577	0.503386
474.56	-0.211372	-0.304232	0.0871549	0.244966	0.486088	0.469139
475.668	-0.268084	-0.3238	0.128265	0.232935	0.422196	0.389194
476.777	-0.235589	-0.315754	0.132542	0.244136	0.477445	0.459141
477.886	-0.223365	-0.329514	0.0419969	0.244826	0.479805	0.393413
478.995	-0.247105	-0.325548	0.0798598	0.265716	0.464919	0.31478
480.103	-0.288617	-0.331793	0.0245458	0.236614	0.48034	0.350658
481.212	-0.265333	-0.284008	0.0426262	0.228177	0.453806	0.356046
482.321	-0.238335	-0.309069	0.0328994	0.238293	0.426284	0.383238
483.43	-0.272494	-0.355811	0.0672722	0.239321	0.468637	0.394902
484.539	-0.220842	-0.419944	0.0415677	0.23527	0.445972	0.351438
485.647	-0.247366	-0.332605	0.0684881	0.20792	0.44042	0.378842
486.756	-0.237691	-0.35056	0.0941067	0.252811	0.414417	0.392314
487.865	-0.26579	-0.283149	0.073094	0.220304	0.43271	0.33318
488.974	-0.255253	-0.242601	0.117022	0.221164	0.450934	0.411565
490.083	-0.267383	-0.327585	0.0583035	0.232475	0.491411	0.355054
491.191	-0.226742	-0.347639	0.0809612	0.22731	0.44722	0.382706
492.3	-0.21317	-0.348437	0.0527821	0.22666	0.459047	0.316482
493.409	-0.219572	-0.303801	0.034101	0.226797	0.465015	0.377708
494.518	-0.236715	-0.297002	0.0492776	0.222197	0.429261	0.26653
495.626	-0.243356	-0.214906	0.0823773	0.225057	0.477404	0.406743
496.735	-0.250658	-0.274572	0.103962	0.236977	0.469378	0.360372
497.844	-0.265819	-0.281136	0.0990416	0.209321	0.4401	0.35399
498.953	-0.229616	-0.305782	0.0439422	0.221859	0.468568	0.252526
500.062	-0.231399	-0.242089	0.0558718	0.208638	0.455576	0.322934
501.17	-0.223834	-0.325392	0.144114	0.224801	0.403093	0.319495
502.279	-0.240472	-0.254211	0.0503361	0.200907	0.383983	0.304605
503.388	-0.261001	-0.264176	0.0166643	0.217262	0.442566	0.272734
504.497	-0.254838	-0.298177	0.102489	0.195589	0.469323	0.363669
505.606	-0.221131	-0.297229	0.0445144	0.196182	0.43501	0.362002
506.714	-0.230605	-0.282066	0.0198827	0.220277	0.416406	0.315666
507.823	-0.230985	-0.294553	0.122443	0.200922	0.430935	0.436913
508.932	-0.217891	-0.300569	0.102146	0.221747	0.4266	0.301911
510.041	-0.231296	-0.308822	0.0683307	0.200349	0.434969	0.233984
511.149	-0.226327	-0.316948	0.097368	0.203387	0.425804	0.225866
512.258	-0.232625	-0.306753	0.0723502	0.198317	0.425653	0.335165
513.367	-0.235483	-0.347474	0.0862824	0.188804	0.399901	0.294501
514.476	-0.260711	-0.297022	0.0306394	0.209112	0.435229	0.240366
515.585	-0.267133	-0.275387	0.0442283	0.199772	0.423115	0.288616
516.693	-0.249543	-0.281863	0.0815477	0.187197	0.400267	0.262311
517.802	-0.248269	-0.312229	0.0991561	0.198496	0.41074	0.286241
518.911	-0.257011	-0.361531	0.0837505	0.184847	0.360087	0.255362
520.02	-0.27956	-0.310539	0.115992	0.199323	0.439277	0.331017
521.128	-0.273698	-0.24471	0.0721499	0.184064	0.411275	0.331265
522.237	-0.285304	-0.314876	0.0949936	0.157797	0.439999	0.278831
523.346	-0.257369	-0.272864	0.0454298	0.195976	0.392817	0.283688
524.455	-0.25208	-0.297315	0.0850665	0.16431	0.406514	0.290176
525.564	-0.22751	-0.376331	0.0582892	0.176036	0.399599	0.274506
526.672	-0.25196	-0.357069	0.0528251	0.1606	0.417911	0.237282
527.781	-0.269911	-0.284312	0.0732942	0.186077	0.438299	0.235048
528.89	-0.249455	-0.352793	0.081891	0.182212	0.389941	0.201723
529.999	-0.264576	-0.316672	0.1221	0.181581	0.426929	0.235899
531.108	-0.275208	-0.31006	0.0559004	0.190481	0.400048	0.28344
532.216	-0.306362	-0.345647	0.104592	0.197023	0.440539	0.282448
533.325	-0.259849	-0.295315	0.107123	0.172507	0.451199	0.240756
534.434	-0.255622	-0.357782	0.145358	0.171167	0.411343	0.270536
535.543	-0.234544	-0.298163	0.0889429	0.190255	0.485892	0.306378
536.651	-0.285915	-0.33968	0.081419	0.174031	0.418766	0.366008
537.76	-0.267928	-0.303134	0.0591618	0.159994	0.439894	0.336654
538.869	-0.232663	-0.306708	0.0891432	0.185286	0.41487	0.330485
539.978	-0.273568	-0.33041	0.0695466	0.158014	0.442912	0.273266
541.087	-0.240548	-0.268757	0.0459448	0.161421	0.434283	0.34417
542.195	-0.27846	-0.347205	0.044214	0.176801	0.389515	0.344631
543.304	-0.230594	-0.268349	0.0967244	0.18244	0.397253	0.335094
544.413	-0.249288	-0.287247	0.0687598	0.179752	0.438742	0.320807
545.522	-0.260531	-0.359993	0.13978	0.175407	0.440498	0.444783
546.631	-0.215424	-0.310034	0.0398226	0.184628	0.417408	0.342823
547.739	-0.250875	-0.302709	0.00710914	0.164418	0.414897	0.458397
548.848	-0.244372	-0.291868	0.10196	0.178559	0.395401	0.343603
549.957	-0.274526	-0.328353	0.0697468	0.196682	0.414032	0.375368
551.066	-0.245872	-0.293323	0.0850379	0.165294	0.404677	0.355834
552.174	-0.266892	-0.299692	0.0543127	0.138982	0.417586	0.389832
553.283	-0.257107	-0.397133	0.132413	0.138852	0.443516	0.402843
554.392	-0.245788	-0.308464	0.059033	0.181279	0.402933	0.349736
555.501	-0.271035	-0.348378	0.0280933	0.180471	0.438179	0.338639
556.61	-0.280033	-0.301771	0.0636819	0.177011	0.477477	0.337469
557.718	-0.307608	-0.363406	0.118195	0.125531	0.418272	0.331868
558.827	-0.246971	-0.285154	0.0696181	0.182088	0.420069	0.283015
559.936	-0.239745	-0.32944	0.0665856	0.158467	0.394194	0.320311
561.045	-0.269852	-0.358709	0.139951	0.183987	0.41337	0.344631
562.153	-0.272993	-0.305141	0.0640252	0.155387	0.351388	0.371858
563.262	-0.272778	-0.376202	0.0900157	0.163307	0.374424	0.361045
564.371	-0.24479	-0.356196	0.0695895	0.172457	0.421962	0.378948
565.48	-0.258935	-0.333875	0.0727364	0.180388	0.420719	0.273301
566.589	-0.285308	-0.31473	0.125948	0.163882	0.368991	0.422732
567.697	-0.264794	-0.338894	0.143513	0.168381	0.390147	0.322721
568.806	-0.228543	-0.300082	0.0447003	0.150622	0.387855	0.32733
569.915	-0.257946	-0.379473	0.109283	0.167451	0.395634	0.334917
571.024	-0.287482	-0.382666	0.0784294	0.135833	0.395461	0.413266
572.133	-0.294458	-0.376906	0.110242	0.15143	0.371748	0.378133
573.241	-0.268115	-0.321771	0.091532	0.170746	0.399188	0.463396
574.35	-0.297292	-0.336484	0.108053	0.160389	0.379404	0.355656
575.459	-0.259791	-0.310835	0.056258	0.17876	0.389035	0.457865
576.568	-0.276132	-0.283343	0.0731798	0.155649	0.32905	0.45003
577.676	-0.291175	-0.319044	0.0404091	0.156921	0.39916	0.407098
578.785	-0.284753	-0.292846	0.157188	0.157967	0.422456	0.446875
579.894	-0.254637	-0.29739	0.0909741	0.165941	0.371035	0.490517
581.003	-0.261626	-0.364501	0.109627	0.141339	0.387993	0.385401
582.112	-0.274917	-0.327295	0.120112	0.135999	0.355203	0.412557
583.22	-0.266235	-0.382558	0.093134	0.185879	0.355779	0.41355
584.329	-0.259128	-0.300262	0.071306	0.145013	0.426014	0.498671
585.438	-0.258043	-0.341151	0.0803462	0.166035	0.380817	0.468288
586.547	-0.242444	-0.3548	0.0769132	0.147172	0.405087	0.469564
587.656	-0.277373	-0.338387	0.0613074	0.154023	0.350725	0.463573
588.764	-0.247333	-0.358211	0.0599485	0.162714	0.357905	0.472223
589.873	-0.268752	-0.324083	0.100558	0.13457	0.335323	0.415074
590.982	-0.282423	-0.314753	0.0636247	0.181725	0.440896	0.373205
592.091	-0.292463	-0.277951	0.130611	0.180205	0.37961	0.467933
593.199	-0.193693	-0.132536	0.114376	0.184499	0.415679	0.479101
