# Supplementary material for: A genetically encoded Ca2+ indicator based on circularly permutated sea anemone red fluorescent protein eqFP578
Source: BMC Biol. 2018 Jan 16;16:9. doi: 10.1186/s12915-018-0480-0 (PMC5771076; doi:10.1186/s12915-018-0480-0)
Supplement: Supplementary file 12 — Numeric data for Fig. 6e–h. (XLSX 13 kb) [file 12915_2018_480_MOESM12_ESM.xlsx]

## Sheet: Figure 6e
Number of Pulses	F/F
1	0.34992	0.50424	0.33424	0.46768	0.63132	0.25162	0.52764	0.28612	0.55624	0.50858	0.52368	0.17508	0.50926	0.34434	0.35444	0.5505
2	0.41692	0.6955	0.47708	0.56016	0.7961	0.27524	0.7221	0.46758	0.71904	0.6682	0.693	0.1971	0.60688	0.3918	0.38702	0.64218
5	0.644	0.80876	0.61352	0.82494	1.10446	0.37976	1.03664	0.71192	0.95354	0.86956	0.92882	0.2487	0.86542	0.7371	0.58498	0.74488
10	0.86582	1.14544	0.90002	1.09016	1.28612	0.57738	1.30552	0.97284	1.27852	1.1572	1.25436	0.39018	1.14398	0.92942	0.7308	1.15182
20	0.93434	1.1142	0.90878	1.10992	1.26232	0.8141	1.30608	1.06402	1.31732	1.24992	1.3735	0.58322	1.36786	1.21046	1.0729	1.038

## Sheet: Figure 6f
1	0.95136	0.4413	2.57438	1.56446	1.26678	1.16	0.38022	0.70962	1.10978
2	1.36668	0.69976	2.75444	2.15866	1.77166	1.66804	0.46358	0.91854	1.46432
5	2.27324	1.34656	3.4134	3.12442	2.66974	2.3462	0.82842	1.80278	2.51342
10	3.09754	2.3837	2.54998	3.38248	2.48682	2.5999	1.08338	2.5404	3.23072
20	5.02476	3.11976	2.29532	2.94962	2.03512	2.33888	1.66464	2.25404	2.90856

## Sheet: Figure 6g
Number of pulses	Half decay time (s)
1	1.43942	1.78596	1.97254	1.5727	2.13246	0.9863	1.22618	1.03958	1.25284	1.89256	1.25284	1.46608	1.89258	0.63974	2.02586	1.57268
2	1.25284	1.62604	2.15914	1.65268	1.99918	1.17286	1.35946	2.31906	1.41278	1.75932	1.0396	1.35946	1.59936	1.1462	2.2391	1.5194
5	2.39904	2.90552	3.17206	2.34572	2.71892	1.06624	2.29242	2.3724	1.67934	2.7189	1.7593	1.14622	1.5727	1.73266	2.55898	2.61228
10	3.51858	3.5186	4.07838	3.99842	4.26496	1.59938	3.73184	3.49192	2.74558	4.2383	2.63892	2.26576	3.0921	2.31906	3.27868	3.14542
20	5.43782	5.7577	5.30454	5.83766	5.83766	2.61228	5.46446	5.70438	4.185	5.4378	4.07838	2.9055	3.8118	4.26496	4.39824	4.69146

## Sheet: Figure 6h
1	0.77304	0.74638	1.14618	1.0929	1.81262	1.35946	0.98628	1.0396	1.3328
2	0.95962	0.9596	1.3328	1.3328	1.70598	1.54608	1.1995	1.49276	1.30614
5	1.27948	1.35946	1.75928	1.83926	2.15914	2.50568	1.3328	2.18576	1.89256
10	1.43944	1.57272	2.29242	2.50568	3.35864	3.43862	1.57272	2.79886	2.34572
20	1.86592	2.45232	3.65186	3.83846	4.79806	5.01134	2.1325	4.21166	3.94508
