# Supplementary material for: A genetically encoded Ca2+ indicator based on circularly permutated sea anemone red fluorescent protein eqFP578
Source: BMC Biol. 2018 Jan 16;16:9. doi: 10.1186/s12915-018-0480-0 (PMC5771076; doi:10.1186/s12915-018-0480-0)
Supplement: Supplementary file 13 — Numeric data for Additional file 3: Figure S2. (XLSX 259 kb) [file 12915_2018_480_MOESM13_ESM.xlsx]

## Sheet: Supplementary Figure 2a
DT(ms)	KGECO-Ca-10x-561-405-test02				DT(ms)	KGECO-Ca-10x-561-488-test03				DT(ms)	KGECO-EGTA-5x-561-405-test10				DT(ms)	KGECO-EGTA-5x-561-488-test06
100	4762				97	5194				99	372				101	752
143	5346				140	5987				142	426				143	789
186	5290				183	5791				185	385				186	779
229	5224				226	5785				228	396				229	824
272	5318				269	5688				271	393				272	740
315	5050				312	5592				314	365				315	767
358	5061				355	5545				357	347				358	778
401	5065				398	5349				400	383				401	742
444	4933				441	5372				443	342				444	728
487	4844				484	5295				486	345				487	736
530	4769				527	5232				529	359				530	720
573	4754				570	5058				572	355				573	669
616	4635				613	5054				615	349				616	734
659	4682				656	4958				658	351				659	657
702	4647				699	4978				701	327				702	675
745	4649				742	4869				744	365				745	704
788	4652				785	4841				787	347				788	710
831	4508				828	4828				830	328				831	681
874	4537				871	4873				873	352				874	667
917	4361				914	4764				916	334				917	619
960	4514				957	4640				959	334				960	665
1003	4375				999	4614				1002	268				1003	632
1046	4328				1042	4708				1045	331				1046	626
1089	4360				1085	4537				1088	358				1089	661
1132	4191				1128	4490				1131	320				1132	637
1175	4304				1171	4502				1174	304				1175	643
1218	4301				1214	4486				1217	301				1218	629
1261	4064				1257	4423				1260	295				1261	649
1303	4146				1300	4364				1302	328				1304	664
1346	4159				1343	4328				1346	288				1347	665
1389	4070				1386	4219				1388	303				1389	605
1432	4030				1429	4184				1431	320				1432	589
1475	4133				1472	4214				1474	292				1475	634
1518	4071				1515	4231				1517	305				1518	631
1561	4114				1558	4174				1560	303				1561	656
1604	4058				1601	4129				1603	282				1604	629
1647	4006				1644	4139				1646	301				1647	624
1690	4076				1687	4203				1689	304				1690	616
1733	4032				1730	4128				1732	298				1733	629
1776	3916				1773	4061				1775	280				1776	602
1819	3939				1816	4021				1818	312				1819	621
1862	4027				1859	4050				1861	311				1862	640
1905	3959				1902	4006				1904	337				1905	586
1948	3905				1945	3857				1947	299				1948	619
1991	3941				1988	3989				1990	303				1991	598
2034	3840				2031	3876				2033	293				2034	581
2077	3887				2074	3900				2076	303				2077	636
2120	3950				2117	3846				2119	286				2120	637
2163	3982				2160	3980				2162	268				2163	641
2206	3854				2203	3846				2205	302				2206	609
2249	3815				2246	3894				2248	281				2249	565
2292	3798				2289	3717				2291	278				2292	596
2335	3859				2331	3833				2334	291				2335	621
2378	3720				2374	3778				2377	287				2378	590
2421	3778				2417	3797				2420	270				2421	555
2464	3814				2461	3730				2463	296				2464	600
2507	3765				2503	3688				2506	283				2507	600
2550	3746				2546	3683				2549	324				2550	564
2593	3606				2589	3755				2592	269				2593	581
2636	3650				2632	3675				2635	312				2636	585
2678	3671				2675	3731				2677	267				2679	584
2721	3708				2718	3682				2720	317				2721	569
2764	3603				2761	3750				2763	264				2764	620
2807	3635				2804	3668				2806	297				2807	597
2850	3678				2847	3484				2849	275				2850	629
2893	3688				2890	3630				2892	259				2893	636
2936	3532				2933	3588				2935	255				2936	582
2979	3680				2976	3615				2978	261				2979	609
3022	3553				3019	3554				3021	273				3022	572
3065	3597				3062	3494				3064	283				3065	597
3108	3560				3105	3399				3107	278				3108	551
3151	3628				3148	3548				3150	297				3151	577
3194	3577				3191	3673				3193	282				3194	563
3237	3558				3234	3446				3236	274				3237	585
3280	3516				3277	3511				3279	261				3280	590
3323	3574				3320	3459				3322	296				3323	564
3366	3502				3363	3526				3365	254				3366	527
3409	3438				3406	3396				3408	274				3409	593
3452	3536				3449	3428				3451	293				3452	557
3495	3531				3492	3412				3494	277				3495	566
3538	3541				3535	3411				3537	266				3538	601
3581	3587				3578	3389				3580	287				3581	602
3624	3465				3621	3371				3623	264				3624	560
3667	3466				3663	3396				3666	241				3667	599
3710	3453				3706	3285				3709	281				3710	570
3753	3489				3749	3303				3752	302				3753	609
3796	3468				3792	3370				3795	256				3796	556
3839	3458				3835	3371				3838	246				3839	609
3882	3517				3878	3406				3881	251				3882	572
3925	3442				3921	3375				3924	285				3925	547
3968	3499				3964	3323				3967	284				3968	596
4010	3374				4007	3275				4009	279				4011	539
4053	3371				4050	3263				4052	260				4054	557
4096	3413				4093	3302				4095	266				4096	566
4190	41				4187	427				4189	47				4190	300
4233	47				4230	568				4232	44				4233	355
4276	42				4273	540				4275	46				4276	328
4319	41				4316	564				4318	38				4319	335
4362	55				4359	571				4361	42				4362	344
4405	42				4402	612				4404	41				4405	306
4448	48				4445	616				4447	49				4448	315
4491	56				4488	581				4490	46				4491	336
4534	56				4531	630				4533	42				4534	319
4577	40				4574	601				4576	40				4577	312
4620	45				4617	592				4619	45				4620	299
4663	49				4660	620				4662	47				4663	309
4706	32				4703	600				4705	35				4706	332
4749	46				4746	578				4748	38				4749	324
4792	50				4788	613				4791	45				4792	291
4835	37				4831	591				4834	49				4835	341
4878	39				4874	571				4877	45				4878	284
4921	36				4917	548				4920	45				4921	290
4964	47				4960	577				4963	44				4964	334
5007	59				5003	575				5006	36				5007	346
5050	46				5046	583				5049	56				5050	305
5092	34				5089	600				5091	41				5093	318
5135	45				5132	635				5134	51				5136	313
5178	32				5175	578				5177	34				5178	285
5275	3981				5272	3439				5274	286				5275	447
5318	4727				5315	4186				5317	327				5318	576
5361	4649				5358	4080				5360	332				5361	580
5404	4479				5401	3988				5403	356				5404	572
5447	4516				5444	4038				5446	348				5447	532
5490	4529				5487	3862				5489	318				5490	511
5533	4298				5530	3835				5532	301				5533	526
5576	4441				5573	3809				5575	299				5576	553
5619	4318				5616	3800				5618	313				5619	540
5662	4196				5659	3732				5661	299				5662	539
5705	4192				5702	3734				5704	334				5705	562
5748	4044				5745	3604				5747	295				5748	518
5791	4100				5788	3615				5790	282				5791	524
5834	3916				5830	3591				5833	297				5834	528
5877	4028				5873	3560				5876	284				5877	554
5920	3998				5916	3588				5919	327				5920	483
5963	3789				5959	3525				5962	276				5963	491
6006	3887				6002	3504				6005	317				6006	542
6049	3809				6045	3470				6048	279				6049	529
6091	3793				6088	3490				6091	276				6092	490
6134	3792				6131	3450				6133	272				6135	526
6177	3705				6174	3465				6176	268				6178	535
6220	3655				6217	3411				6219	268				6220	505
6263	3762				6260	3404				6262	275				6263	482
6306	3653				6303	3298				6305	285				6306	544
6349	3638				6346	3262				6348	284				6349	516
6392	3635				6389	3343				6391	294				6392	519
6435	3616				6432	3248				6434	286				6435	495
6478	3629				6475	3234				6477	262				6478	514
6521	3559				6518	3332				6520	260				6521	514
6564	3538				6561	3185				6563	250				6564	515
6607	3483				6604	3312				6606	278				6607	494
6650	3544				6647	3207				6649	272				6650	518
6693	3437				6690	3223				6692	266				6693	492
6736	3419				6733	3135				6735	262				6736	510
6779	3323				6776	3237				6778	286				6779	524
6822	3416				6819	3117				6821	246				6822	503
6865	3218				6862	3201				6864	295				6865	520
6908	3286				6905	3194				6907	240				6908	548
6951	3393				6948	3094				6950	269				6951	507
6994	3304				6991	3031				6993	264				6994	512
7037	3447				7034	3196				7036	314				7037	485
7080	3331				7077	3075				7079	276				7080	548
7123	3280				7120	2948				7122	261				7123	525
7166	3292				7162	2929				7165	245				7166	487
7209	3255				7205	3005				7208	254				7209	514
7252	3344				7248	3070				7251	265				7252	528
7295	3202				7291	2934				7294	267				7295	542
7338	3212				7334	3025				7337	282				7338	502
7381	3244				7377	2984				7380	287				7381	533
7424	3257				7420	3020				7423	272				7424	544
7466	3187				7463	2979				7465	260				7467	499
7509	3194				7506	3000				7508	265				7510	476
7552	3180				7549	3021				7551	279				7552	546
7595	3166				7592	3013				7594	280				7595	516
7638	3180				7635	2943				7637	293				7638	531
7681	3259				7678	2933				7680	218				7681	494
7724	3234				7721	2898				7723	285				7724	532
7767	3060				7764	2905				7766	275				7767	525
7810	3056				7807	2928				7809	299				7810	518
7853	3124				7850	2923				7852	236				7853	509
7896	3180				7893	2877				7895	299				7896	523
7939	3226				7936	2962				7938	261				7939	534
7982	3070				7979	2920				7981	246				7982	511
8025	3107				8022	2875				8024	291				8025	517
8068	3112				8065	2768				8067	254				8068	527
8111	3090				8108	2821				8110	256				8111	504
8154	3082				8151	2821				8153	264				8154	561
8197	2862				8194	2834				8196	245				8197	502
8240	2974				8237	2860				8239	291				8240	479
8283	2989				8280	2861				8282	282				8283	493
8326	3004				8323	2907				8325	263				8326	509
8369	3112				8366	3018				8368	267				8369	523
8412	2980				8409	2743				8411	270				8412	517
8455	2986				8452	2838				8454	255				8455	532
8498	3085				8494	2791				8497	261				8498	533
8541	3003				8538	2853				8540	265				8541	538
8584	3038				8580	2962				8583	279				8584	505
8627	3018				8623	2885				8626	270				8627	535
8670	2977				8666	2788				8669	252				8670	536
8713	2987				8709	2800				8712	267				8713	531
8756	3052				8752	2766				8755	265				8756	508
8798	2966				8795	2812				8798	261				8799	479
8841	2935				8838	2823				8840	279				8842	534
8884	2953				8881	2702				8883	249				8885	564
8927	2935				8924	2723				8926	269				8927	526
8970	2934				8967	2750				8969	267				8970	484
9013	2972				9010	2785				9012	285				9013	530
9056	2900				9053	2695				9055	265				9056	527
9099	2954				9096	2773				9098	257				9099	521
9142	2980				9139	2758				9141	281				9142	561
9185	2877				9182	2742				9184	263				9185	520
9228	2918				9225	2806				9227	280				9228	539
9271	2897				9268	2638				9270	263				9271	522
9365	34				9362	353				9364	35				9365	226
9408	44				9405	478				9407	44				9408	267
9451	38				9448	526				9450	42				9451	322
9494	36				9491	519				9493	47				9494	347
9537	49				9534	515				9536	36				9537	313
9580	50				9577	574				9579	42				9580	319
9623	42				9619	506				9622	43				9623	323
9666	49				9662	589				9665	49				9666	278
9709	34				9705	490				9708	38				9709	312
9752	54				9748	496				9751	46				9752	301
9795	32				9791	553				9794	29				9795	323
9838	40				9834	516				9837	39				9838	312
9881	36				9877	545				9880	43				9881	289
9923	44				9920	515				9923	38				9924	312
9966	29				9963	500				9965	41				9967	312
10009	41				10006	517				10008	52				10009	343
10052	35				10049	575				10051	41				10052	305
10095	37				10092	548				10094	43				10095	321
10138	43				10135	581				10137	55				10138	292
10181	38				10178	506				10180	51				10181	285
10224	37				10221	543				10223	48				10224	327
10267	45				10264	544				10266	42				10267	288
10310	48				10307	525				10309	48				10310	315
10353	42				10350	575				10352	49				10353	320
10450	3596				10447	3077				10449	297				10450	515
10493	4211				10490	3545				10492	317				10493	602
10536	4085				10533	3665				10535	350				10536	577
10579	3946				10576	3467				10578	286				10579	540
10622	3924				10618	3462				10621	328				10622	560
10665	3944				10661	3259				10664	345				10665	563
10708	3832				10704	3244				10707	301				10708	499
10751	3765				10747	3315				10750	309				10751	534
10794	3595				10790	3259				10793	310				10794	553
10837	3656				10833	3330				10836	282				10837	522
10880	3715				10876	3121				10879	311				10880	554
10923	3523				10919	3184				10922	287				10923	531
10965	3631				10962	3089				10964	280				10966	499
11008	3607				11005	3076				11007	305				11009	518
11051	3418				11048	3013				11050	252				11051	526
11094	3442				11091	3155				11093	273				11094	534
11137	3300				11134	2918				11136	265				11137	484
11180	3536				11177	2957				11179	299				11180	464
11223	3350				11220	2964				11222	303				11223	526
11266	3327				11263	2875				11265	301				11266	516
11309	3190				11306	3072				11308	264				11309	499
11352	3300				11349	2931				11351	276				11352	542
11395	3191				11392	2928				11394	288				11395	467
11438	3184				11435	2843				11437	285				11438	480
11481	3127				11478	2810				11480	278				11481	518
11524	3170				11521	2832				11523	246				11524	539
11567	3153				11564	2800				11566	277				11567	463
11610	3125				11607	2777				11609	294				11610	517
11653	3208				11650	2752				11652	283				11653	523
11696	3089				11693	2877				11695	276				11696	475
11739	3017				11736	2910				11738	273				11739	542
11782	3018				11779	2800				11781	258				11782	470
11825	3073				11822	2704				11824	280				11825	522
11868	2996				11865	2750				11867	279				11868	524
11911	2959				11908	2830				11910	269				11911	536
11954	3097				11951	2750				11953	270				11954	517
11997	2983				11993	2674				11996	309				11997	481
12040	3024				12036	2766				12039	260				12040	529
12083	2940				12079	2774				12082	261				12083	548
12126	2966				12122	2690				12125	259				12126	479
12169	2844				12165	2606				12168	311				12169	536
12212	2915				12208	2558				12211	267				12212	489
12254	2837				12251	2684				12254	267				12255	515
12297	2856				12294	2677				12296	272				12298	482
12340	2805				12337	2632				12339	258				12341	531
12383	2834				12380	2613				12382	270				12383	531
12426	2906				12423	2520				12425	258				12426	496
12469	2823				12466	2566				12468	260				12469	507
12512	2722				12509	2664				12511	261				12512	509
12555	2778				12552	2553				12554	261				12555	471
12598	2720				12595	2605				12597	278				12598	514
12641	2802				12638	2591				12640	272				12641	520
12684	2676				12681	2559				12683	258				12684	506
12727	2764				12724	2491				12726	295				12727	532
12770	2834				12767	2558				12769	254				12770	493
12813	2738				12810	2545				12812	232				12813	476
12856	2717				12853	2519				12855	237				12856	516
12899	2731				12896	2565				12898	249				12899	525
12942	2836				12939	2484				12941	246				12942	519
12985	2569				12982	2494				12984	275				12985	545
13028	2727				13025	2493				13027	251				13028	512
13071	2770				13068	2502				13070	251				13071	525
13114	2650				13111	2467				13113	259				13114	509
13157	2680				13154	2456				13156	273				13157	532
13200	2686				13197	2466				13199	279				13200	522
13243	2703				13240	2474				13242	254				13243	495
13286	2673				13283	2443				13285	259				13286	534
13329	2697				13325	2466				13328	284				13329	500
13372	2618				13368	2407				13371	275				13372	517
13415	2557				13411	2520				13414	276				13415	576
13458	2584				13454	2369				13457	228				13458	540
13501	2685				13497	2452				13500	255				13501	522
13544	2659				13540	2483				13543	254				13544	515
13587	2626				13583	2451				13586	242				13587	538
13629	2571				13626	2401				13629	263				13630	532
13672	2616				13669	2416				13671	269				13673	516
13715	2579				13712	2475				13714	248				13716	510
13758	2627				13755	2343				13757	271				13758	470
13801	2631				13798	2503				13800	249				13801	483
13844	2578				13841	2336				13843	244				13844	496
13887	2580				13884	2435				13886	272				13887	477
13930	2583				13927	2406				13929	253				13930	518
13973	2650				13970	2273				13972	252				13973	525
14016	2564				14013	2316				14015	241				14016	504
14059	2602				14056	2294				14058	233				14059	536
14102	2480				14099	2408				14101	245				14102	515
14145	2529				14142	2375				14144	272				14145	508
14188	2538				14185	2373				14187	267				14188	492
14231	2581				14228	2385				14230	267				14231	530
14274	2579				14271	2285				14273	284				14274	497
14317	2589				14314	2336				14316	238				14317	500
14360	2632				14357	2380				14359	291				14360	486
14403	2458				14400	2370				14402	267				14403	499
14446	2523				14443	2341				14445	279				14446	500
14540	21				14536	333				14539	32				14540	214
14583	47				14579	430				14582	45				14583	314
14626	47				14622	462				14625	43				14626	283
14669	50				14665	428				14668	31				14669	291
14711	48				14708	517				14711	42				14712	306
14754	31				14751	515				14753	50				14755	287
14797	46				14794	491				14796	42				14798	280
14840	47				14837	509				14839	38				14840	284
14883	42				14880	485				14882	39				14883	269
14926	43				14923	482				14925	51				14926	261
14969	53				14966	479				14968	30				14969	303
15012	38				15009	516				15011	47				15012	320
15055	32				15052	493				15054	40				15055	300
15098	32				15095	522				15097	31				15098	292
15141	29				15138	509				15140	41				15141	299
15184	35				15181	556				15183	40				15184	327
15227	39				15224	482				15226	37				15227	294
15270	43				15267	485				15269	55				15270	292
15313	48				15310	501				15312	42				15313	308
15356	42				15353	495				15355	39				15356	312
15399	36				15396	457				15398	44				15399	288
15442	39				15439	460				15441	40				15442	298
15485	37				15482	478				15484	35				15485	299
15528	42				15525	476				15527	38				15528	292
15625	3257				15621	2852				15624	301				15625	523
15668	3753				15664	3216				15667	352				15668	561
15711	3670				15707	3177				15710	333				15711	576
15753	3539				15750	3176				15752	348				15754	563
15796	3436				15793	2972				15795	297				15797	518
15839	3362				15836	3035				15838	300				15840	575
15882	3333				15879	2877				15881	310				15882	512
15925	3324				15922	2975				15924	301				15925	575
15968	3208				15965	2929				15967	306				15968	526
16011	3125				16008	2768				16010	281				16011	554
16054	3200				16051	2751				16053	318				16054	556
16097	3078				16094	2825				16096	307				16097	556
16140	3084				16137	2733				16139	292				16140	540
16183	3132				16180	2708				16182	274				16183	499
16226	3028				16223	2771				16225	272				16226	561
16269	2971				16266	2575				16268	277				16269	543
16312	2911				16309	2646				16311	322				16312	570
16355	2943				16352	2586				16354	303				16355	468
16398	2922				16395	2639				16397	311				16398	533
16441	2883				16438	2534				16440	278				16441	545
16484	2878				16481	2558				16483	277				16484	547
16527	2856				16524	2512				16526	275				16527	509
16570	2741				16567	2533				16569	294				16570	535
16613	2751				16610	2563				16612	270				16613	531
16656	2775				16653	2508				16655	260				16656	519
16699	2720				16696	2533				16698	312				16699	536
16742	2686				16739	2480				16741	251				16742	504
16785	2632				16781	2376				16784	300				16785	531
16828	2746				16824	2474				16827	280				16828	548
16871	2667				16867	2365				16870	266				16871	539
16914	2657				16910	2429				16913	307				16914	484
16957	2731				16953	2429				16956	284				16957	496
17000	2599				16996	2463				16999	244				17000	534
17043	2632				17039	2337				17042	269				17043	480
17085	2568				17082	2289				17084	288				17086	554
17128	2545				17125	2364				17127	285				17129	502
17171	2594				17168	2423				17170	272				17172	523
17214	2540				17211	2291				17213	270				17214	534
17257	2524				17254	2291				17256	300				17257	461
17300	2575				17297	2377				17299	261				17300	507
17343	2506				17340	2250				17342	258				17343	539
17386	2518				17383	2281				17385	262				17386	521
17429	2540				17426	2254				17428	250				17429	486
17472	2441				17469	2181				17471	268				17472	529
17515	2505				17512	2302				17514	261				17515	484
17558	2520				17555	2262				17557	272				17558	501
17601	2421				17598	2258				17600	251				17601	504
17644	2438				17641	2277				17643	255				17644	477
17687	2491				17684	2254				17686	254				17687	495
17730	2522				17727	2283				17729	261				17730	542
17773	2415				17770	2355				17772	285				17773	482
17816	2376				17813	2310				17815	281				17816	502
17859	2435				17856	2229				17858	254				17859	488
17902	2360				17899	2166				17901	273				17902	491
17945	2425				17942	2173				17944	272				17945	522
17988	2435				17985	2267				17987	268				17988	517
18031	2356				18028	2233				18030	275				18031	574
18074	2346				18071	2147				18073	266				18074	572
18117	2377				18114	2221				18116	257				18117	504
18160	2307				18156	2177				18159	234				18160	512
18203	2345				18199	2155				18202	245				18203	474
18246	2369				18242	2179				18245	275				18246	524
18289	2338				18285	2122				18288	286				18289	470
18332	2279				18328	2132				18331	275				18332	515
18375	2253				18371	2159				18374	251				18375	491
18418	2289				18414	2160				18417	270				18418	554
18460	2317				18457	2209				18459	266				18461	488
18503	2348				18500	2134				18502	256				18504	508
18546	2391				18543	2137				18545	238				18546	534
18589	2323				18586	2182				18588	250				18589	514
18632	2258				18629	2195				18631	258				18632	520
18675	2250				18672	2168				18674	271				18675	537
18718	2271				18715	2071				18717	258				18718	526
18761	2361				18758	2133				18760	297				18761	474
18804	2289				18801	2029				18803	277				18804	538
18847	2321				18844	2074				18846	270				18847	508
18890	2258				18887	2100				18889	264				18890	517
18933	2329				18930	2089				18932	247				18933	525
18976	2281				18973	2124				18975	256				18976	497
19019	2244				19016	2093				19018	233				19019	519
19062	2292				19059	2078				19061	278				19062	541
19105	2237				19102	2091				19104	291				19105	488
19148	2223				19145	1964				19147	262				19148	506
19191	2228				19188	1989				19190	264				19191	496
19234	2247				19231	2032				19233	232				19234	511
19277	2262				19274	2074				19276	246				19277	554
19320	2346				19317	2105				19319	252				19320	539
19363	2277				19360	2114				19362	263				19363	484
19406	2219				19403	2078				19405	258				19406	482
19449	2155				19446	1954				19448	237				19449	477
19492	2267				19488	1987				19491	250				19492	512
19535	2200				19531	2096				19534	247				19535	465
19578	2215				19574	2068				19577	259				19578	493
19621	2232				19617	2044				19620	273				19621	535
19714	25				19711	307				19713	35				19714	247
19757	32				19754	399				19756	42				19757	292
19800	40				19797	438				19799	40				19800	290
19843	47				19840	482				19842	25				19843	291
19886	47				19883	419				19885	40				19886	293
19929	43				19926	475				19928	48				19929	304
19972	25				19969	475				19971	43				19972	296
20015	53				20012	412				20014	43				20015	329
20058	46				20055	478				20057	34				20058	297
20101	49				20098	466				20100	32				20101	275
20144	45				20141	446				20143	41				20144	288
20187	36				20184	496				20186	31				20187	282
20230	45				20227	450				20229	30				20230	278
20273	49				20270	448				20272	40				20273	272
20316	33				20313	460				20315	47				20316	307
20359	35				20356	473				20358	50				20359	279
20402	46				20399	455				20401	44				20402	299
20445	51				20442	438				20444	34				20445	290
20488	47				20485	470				20487	47				20488	297
20531	31				20528	446				20530	33				20531	289
20574	40				20571	482				20573	44				20574	285
20617	42				20613	477				20616	40				20617	303
20660	40				20656	467				20659	27				20660	291
20703	36				20699	416				20702	45				20703	291
20799	2853				20796	2434				20798	297				20799	547
20842	3329				20839	2855				20841	355				20842	619
20885	3256				20882	2766				20884	368				20885	575
20928	3137				20925	2696				20927	310				20928	557
20971	3166				20968	2673				20970	334				20971	596
21014	3102				21011	2570				21013	337				21014	591
21057	3059				21054	2552				21056	341				21057	555
21100	2946				21097	2406				21099	272				21100	542
21143	2889				21140	2508				21142	317				21143	544
21186	2801				21183	2379				21185	285				21186	582
21229	2699				21226	2431				21228	293				21229	531
21272	2709				21269	2379				21271	290				21272	515
21315	2675				21312	2362				21314	295				21315	539
21358	2754				21355	2363				21357	290				21358	522
21401	2524				21398	2383				21400	270				21401	514
21444	2617				21441	2337				21443	281				21444	506
21487	2571				21484	2301				21486	313				21487	526
21530	2624				21527	2288				21529	275				21530	515
21573	2551				21570	2244				21572	280				21573	477
21616	2569				21612	2237				21615	285				21616	526
21659	2449				21655	2212				21658	275				21659	510
21702	2496				21698	2260				21701	271				21702	527
21745	2464				21741	2156				21744	296				21745	549
21788	2487				21784	2186				21787	294				21788	509
21831	2477				21827	2148				21830	274				21831	499
21874	2382				21870	2242				21873	264				21874	498
21916	2341				21913	2116				21916	265				21917	512
21959	2338				21956	2131				21958	284				21960	465
22002	2290				21999	2181				22001	298				22003	526
22045	2377				22042	2106				22044	291				22045	452
22088	2304				22085	2066				22087	243				22088	506
22131	2323				22128	2073				22130	281				22131	525
22174	2260				22171	2122				22173	262				22174	514
22217	2365				22214	2108				22216	230				22217	504
22260	2232				22257	1993				22259	256				22260	485
22303	2272				22300	2149				22302	276				22303	514
22346	2253				22343	2066				22345	246				22346	500
22389	2273				22386	2017				22388	273				22389	470
22432	2210				22429	2109				22431	297				22432	503
22475	2254				22472	2032				22474	274				22475	518
22518	2203				22515	2011				22517	274				22518	521
22561	2139				22558	2002				22560	275				22561	504
22604	2289				22601	1934				22603	247				22604	477
22647	2250				22644	2044				22646	243				22647	478
22690	2149				22687	2009				22689	242				22690	511
22733	2184				22730	1947				22732	278				22733	489
22776	2247				22773	2115				22775	255				22776	476
22819	2146				22816	2050				22818	242				22819	492
22862	2163				22859	1977				22861	248				22862	500
22905	2192				22902	2012				22904	254				22905	509
22948	2195				22945	2040				22947	261				22948	471
22991	2138				22987	1974				22990	247				22991	489
23034	2175				23030	1984				23033	282				23034	506
23077	2107				23073	2013				23076	244				23077	497
23120	2135				23116	1970				23119	239				23120	513
23163	2115				23159	1959				23162	255				23163	491
23206	2159				23202	1918				23205	244				23206	484
23249	2158				23245	1965				23248	254				23249	479
23291	2119				23288	2025				23290	268				23292	465
23334	2068				23331	1972				23333	270				23335	490
23377	2049				23374	1917				23376	279				23377	506
23420	2064				23417	1889				23419	247				23420	513
23464	2088				23460	1864				23462	283				23463	485
23506	2173				23503	1937				23505	229				23506	551
23549	2085				23546	1944				23548	244				23549	462
23592	2056				23589	1963				23591	256				23592	484
23635	2067				23632	1919				23634	239				23635	476
23678	2076				23675	1871				23677	248				23678	524
23721	2064				23718	1887				23720	263				23721	505
23764	1923				23761	1922				23763	264				23764	541
23807	2091				23804	1904				23806	243				23807	502
23850	2046				23847	1799				23849	279				23850	461
23893	2132				23890	1854				23892	253				23893	504
23936	2080				23933	1922				23935	235				23936	521
23979	2119				23976	1836				23978	216				23979	517
24022	2085				24019	1815				24021	249				24022	501
24065	2002				24062	1850				24064	237				24065	480
24108	2061				24105	1960				24107	277				24108	493
24151	2041				24148	1803				24150	266				24151	532
24194	2063				24191	1868				24193	273				24194	489
24237	1966				24234	1804				24236	260				24237	480
24280	1976				24277	1778				24279	263				24280	473
24323	1941				24319	1860				24322	224				24323	501
24366	2018				24362	1835				24365	248				24366	501
24409	2079				24405	1779				24408	231				24409	513
24452	1928				24448	1848				24451	235				24452	518
24495	1960				24491	1811				24494	286				24495	484
24538	1952				24534	1886				24537	228				24538	535
24581	1998				24577	1737				24580	268				24581	447
24623	1952				24620	1805				24622	272				24624	516
24666	2057				24663	1847				24665	248				24667	519
24709	1901				24706	1820				24708	245				24710	491
24752	1940				24749	1814				24751	273				24752	482
24795	1975				24792	1824				24794	248				24795	538
24889	35				24886	293				24888	30				24889	208
24932	47				24929	384				24931	37				24932	277
24975	34				24972	412				24974	49				24975	265
25018	43				25015	418				25017	42				25018	259
25061	52				25058	436				25060	42				25061	266
25104	30				25101	419				25103	47				25104	275
25147	46				25144	409				25146	36				25147	273
25190	36				25187	417				25189	49				25190	250
25233	39				25230	425				25232	40				25233	305
25276	48				25273	438				25275	46				25276	262
25319	34				25316	407				25318	46				25319	277
25362	44				25359	432				25361	39				25362	295
25405	44				25402	417				25404	50				25405	279
25448	52				25444	401				25447	28				25448	288
25491	49				25487	404				25490	46				25491	291
25534	57				25530	382				25533	42				25534	251
25577	41				25573	421				25576	44				25577	278
25620	32				25616	433				25619	39				25620	289
25663	54				25659	411				25662	39				25663	274
25706	41				25702	384				25705	43				25706	265
25748	51				25745	437				25747	43				25749	250
25791	32				25788	445				25790	51				25792	282
25834	45				25831	427				25833	46				25834	294
25877	27				25874	397				25876	41				25877	291
25974	2528				25971	2272				25973	304				25974	528
26017	3077				26014	2565				26016	360				26017	627
26060	2867				26057	2484				26059	324				26060	623
26103	2913				26100	2458				26102	353				26103	631
26146	2856				26143	2326				26145	341				26146	572
26189	2738				26186	2347				26188	326				26189	592
26232	2604				26229	2333				26231	323				26232	555
26275	2679				26272	2275				26274	316				26275	576
26318	2504				26315	2169				26317	320				26318	564
26361	2516				26358	2264				26360	319				26361	601
26404	2490				26401	2134				26403	292				26404	564
26447	2480				26443	2176				26446	312				26447	574
26490	2358				26486	2135				26489	291				26490	517
26533	2327				26529	2114				26532	279				26533	514
26576	2353				26572	2082				26575	303				26576	524
26619	2374				26615	2076				26618	291				26619	526
26662	2282				26658	2068				26661	312				26662	505
26705	2273				26701	2076				26704	291				26705	470
26747	2212				26744	2045				26747	287				26748	460
26790	2217				26787	2048				26789	284				26791	571
26833	2278				26830	2032				26832	285				26834	508
26876	2205				26873	2005				26875	271				26876	536
26919	2213				26916	1937				26918	286				26919	510
26962	2216				26959	1950				26961	271				26962	515
27005	2148				27002	1907				27004	286				27005	488
27048	2266				27045	1887				27047	275				27048	458
27091	2114				27088	1893				27090	251				27091	478
27134	2078				27131	1846				27133	260				27134	545
27177	2069				27174	1834				27176	260				27177	496
27220	2132				27217	1906				27219	249				27220	501
27263	2131				27260	1836				27262	275				27263	539
27306	2088				27303	1867				27305	240				27306	501
27349	2072				27346	1810				27348	259				27349	520
27392	2090				27389	1809				27391	280				27392	498
27435	2047				27432	1869				27434	278				27435	490
27478	2078				27475	1828				27477	273				27478	497
27521	2039				27518	1822				27520	280				27521	540
27564	1957				27561	1790				27563	279				27564	471
27607	1962				27604	1841				27606	268				27607	518
27650	1935				27647	1766				27649	260				27650	546
27693	1958				27690	1721				27692	213				27693	487
27736	1969				27733	1746				27735	260				27736	458
27779	2020				27776	1749				27778	283				27779	482
27822	1928				27818	1894				27821	266				27822	478
27865	1879				27861	1732				27864	244				27865	534
27908	1976				27904	1829				27907	241				27908	479
27951	1983				27947	1789				27950	213				27951	481
27994	1895				27990	1752				27993	260				27994	515
28037	1937				28033	1756				28036	260				28037	438
28079	1889				28076	1715				28079	270				28080	483
28122	1877				28119	1727				28121	236				28123	479
28165	1834				28162	1718				28164	245				28166	549
28208	1851				28205	1698				28207	270				28208	471
28251	1901				28248	1767				28250	271				28251	508
28294	1906				28291	1606				28293	244				28294	499
28337	1915				28334	1681				28336	247				28337	509
28380	1854				28377	1711				28379	230				28380	477
28423	1872				28420	1665				28422	264				28423	495
28466	1872				28463	1730				28465	248				28466	490
28509	1848				28506	1639				28508	262				28509	512
28552	1850				28549	1645				28551	248				28552	559
28595	1827				28592	1724				28594	228				28595	530
28638	1893				28635	1622				28637	274				28638	504
28681	1864				28678	1706				28680	244				28681	466
28724	1904				28721	1702				28723	269				28724	468
28767	1840				28764	1651				28766	247				28767	517
28810	1885				28807	1690				28809	240				28810	487
28853	1867				28850	1701				28852	285				28853	478
28896	1825				28893	1659				28895	284				28896	483
28939	1776				28936	1716				28938	264				28939	502
28982	1817				28979	1671				28981	277				28982	489
29025	1858				29022	1670				29024	280				29025	475
29068	1875				29065	1650				29067	260				29068	483
29111	1838				29108	1739				29110	246				29111	511
29154	1832				29151	1621				29153	265				29154	529
29197	1775				29193	1623				29196	250				29197	482
29240	1806				29236	1642				29239	250				29240	506
29283	1747				29279	1624				29282	242				29283	512
29326	1848				29322	1574				29325	245				29326	517
29369	1782				29365	1582				29368	233				29369	483
29412	1756				29408	1649				29411	210				29412	498
29454	1747				29451	1653				29453	248				29455	511
29497	1767				29494	1625				29496	255				29498	532
29540	1784				29537	1574				29539	258				29540	508
29583	1691				29580	1563				29582	247				29583	511
29626	1834				29623	1639				29625	274				29626	500
29669	1784				29666	1646				29668	250				29669	483
29712	1783				29709	1610				29711	240				29712	450
29755	1779				29752	1660				29754	273				29755	513
29798	1773				29795	1635				29797	250				29798	521
29841	1808				29838	1575				29840	281				29841	516
29884	1776				29881	1576				29883	273				29884	487
29927	1768				29924	1639				29926	260				29927	504
29970	1831				29967	1641				29969	280				29970	516
30064	45				30061	269				30063	28				30064	200
30107	41				30104	370				30106	40				30107	237
30150	42				30147	411				30149	45				30150	275
30193	40				30190	375				30192	46				30193	257
30236	42				30233	429				30235	59				30236	270
30279	34				30275	352				30278	38				30279	288
30322	35				30318	383				30321	36				30322	268
30365	45				30361	404				30364	38				30365	273
30408	46				30404	393				30407	30				30408	250
30451	38				30447	405				30450	36				30451	272
30494	38				30490	398				30493	40				30494	267
30536	37				30533	397				30536	30				30537	290
30579	32				30576	381				30578	45				30580	285
30622	38				30619	366				30621	45				30623	272
30665	48				30662	389				30665	34				30665	262
30708	50				30705	395				30707	38				30708	249
30751	45				30748	397				30750	35				30751	264
30794	33				30791	358				30793	36				30794	284
30837	43				30834	415				30836	26				30837	281
30880	51				30877	430				30879	49				30880	243
30923	43				30920	393				30922	36				30923	283
30966	49				30963	420				30965	46				30966	267
31009	32				31006	392				31008	41				31009	285
31052	34				31049	390				31051	43				31052	271
31149	2292				31146	2016				31148	329				31149	554
31192	2698				31189	2387				31191	377				31192	624
31235	2606				31232	2256				31234	368				31235	613
31278	2546				31274	2233				31277	346				31278	569
31321	2402				31317	2253				31320	341				31321	593
31364	2411				31360	2118				31363	350				31364	592
31407	2367				31403	2065				31406	283				31407	567
31450	2245				31446	2026				31449	346				31450	580
31493	2223				31489	2004				31492	312				31493	601
31536	2293				31532	1892				31535	300				31536	573
31578	2196				31575	1935				31577	301				31579	554
31621	2093				31618	2009				31620	281				31622	488
31664	2160				31661	1922				31663	302				31664	516
31707	2126				31704	1922				31706	282				31707	517
31750	2077				31747	1878				31749	300				31750	568
31793	2024				31790	1822				31792	298				31793	533
31836	2162				31833	1836				31835	285				31836	517
31879	2068				31876	1792				31878	283				31879	534
31922	2046				31919	1851				31921	262				31922	528
31965	1911				31962	1786				31964	276				31965	513
32008	2037				32005	1804				32007	302				32008	510
32051	1971				32048	1762				32050	276				32051	488
32094	1960				32091	1817				32093	295				32094	510
32137	1956				32134	1756				32136	236				32137	470
32180	1944				32177	1699				32179	245				32180	476
32223	1884				32220	1732				32222	270				32223	524
32266	1867				32263	1777				32265	261				32266	508
32309	1861				32306	1787				32308	260				32309	528
32352	1862				32349	1720				32351	274				32352	494
32395	1826				32392	1713				32394	269				32395	490
32438	1846				32435	1707				32437	248				32438	511
32481	1836				32478	1680				32480	284				32481	491
32524	1762				32521	1696				32523	293				32524	483
32567	1835				32564	1656				32566	269				32567	476
32610	1800				32607	1702				32609	260				32610	478
32653	1711				32649	1637				32652	242				32653	474
32696	1777				32692	1618				32695	251				32696	490
32739	1807				32735	1619				32738	249				32739	463
32782	1746				32778	1733				32781	252				32782	441
32825	1794				32821	1646				32824	238				32825	513
32868	1756				32864	1643				32867	250				32868	453
32910	1821				32907	1685				32910	299				32911	483
32953	1738				32950	1652				32952	249				32954	475
32996	1723				32993	1630				32995	255				32996	493
33039	1768				33036	1613				33038	257				33039	513
33082	1782				33079	1603				33081	270				33082	448
33125	1753				33122	1633				33124	254				33125	498
33168	1724				33165	1527				33167	290				33168	495
33211	1723				33208	1632				33210	259				33211	459
33254	1698				33251	1638				33253	234				33254	477
33297	1715				33294	1613				33296	240				33297	494
33340	1681				33337	1567				33339	259				33340	492
33383	1685				33380	1630				33382	250				33383	494
33426	1659				33423	1611				33425	229				33426	476
33469	1748				33466	1621				33468	235				33469	497
33512	1686				33509	1496				33511	243				33512	489
33555	1663				33552	1556				33554	261				33555	497
33598	1628				33595	1509				33597	234				33598	481
33641	1680				33638	1525				33640	273				33641	487
33684	1658				33681	1454				33683	287				33684	464
33727	1625				33724	1555				33726	251				33727	488
33770	1760				33767	1601				33769	255				33770	474
33813	1647				33810	1503				33812	263				33813	474
33856	1745				33853	1474				33855	241				33856	490
33899	1644				33896	1555				33898	266				33899	502
33942	1677				33939	1544				33941	234				33942	490
33985	1702				33981	1536				33984	273				33985	478
34028	1641				34024	1539				34027	250				34028	474
34071	1606				34067	1497				34070	244				34071	498
34114	1557				34110	1523				34113	271				34114	471
34157	1597				34153	1536				34156	224				34157	473
34200	1598				34196	1496				34199	233				34200	472
34243	1651				34239	1544				34242	258				34243	465
34285	1646				34282	1553				34284	239				34286	519
34328	1545				34325	1529				34327	275				34329	475
34371	1591				34368	1410				34370	260				34371	514
34414	1603				34411	1464				34413	273				34414	519
34457	1683				34454	1453				34456	281				34457	509
34500	1547				34497	1459				34499	261				34500	553
34543	1616				34540	1498				34542	271				34543	493
34586	1607				34583	1451				34585	260				34586	523
34629	1623				34626	1470				34628	264				34629	459
34672	1580				34669	1504				34671	267				34672	465
34715	1565				34712	1478				34714	259				34715	475
34758	1495				34755	1521				34757	229				34758	467
34801	1555				34798	1482				34800	233				34801	456
34844	1633				34841	1522				34843	246				34844	460
34887	1612				34884	1477				34886	269				34887	488
34930	1623				34927	1510				34929	236				34930	503
34973	1606				34970	1504				34972	247				34973	413
35016	1611				35013	1488				35015	263				35016	491
35059	1570				35056	1502				35058	261				35059	479
35102	1543				35099	1554				35101	242				35102	437
35145	1609				35142	1435				35144	265				35145	486
35239	28				35235	246				35238	30				35239	197
35282	36				35278	328				35281	37				35282	250
35325	35				35321	348				35324	41				35325	248
35367	41				35364	365				35366	46				35368	249
35410	41				35407	364				35409	34				35411	284
35453	37				35450	361				35452	44				35453	265
35496	42				35493	367				35495	43				35496	250
35539	45				35536	345				35538	40				35539	273
35582	42				35579	359				35581	45				35582	274
35625	39				35622	359				35624	44				35625	279
35668	48				35665	334				35667	47				35668	253
35711	43				35708	380				35710	41				35711	244
35754	45				35751	411				35753	34				35754	273
35797	38				35794	335				35796	37				35797	248
35840	42				35837	371				35839	40				35840	266
35883	39				35880	386				35882	43				35883	257
35926	49				35923	371				35925	35				35926	277
35969	55				35966	351				35968	51				35969	241
36012	38				36009	359				36011	42				36012	307
36055	36				36052	367				36054	33				36055	283
36098	54				36095	388				36097	53				36098	268
36141	53				36138	377				36140	46				36141	255
36184	42				36181	335				36183	57				36184	264
36227	51				36224	365				36226	44				36227	255
36324	2125				36320	1805				36323	334				36324	570
36367	2452				36363	2153				36366	362				36367	647
36409	2474				36406	2075				36409	378				36410	640
36452	2293				36449	1966				36451	348				36453	597
36495	2215				36492	2009				36494	364				36495	592
36538	2218				36535	1972				36537	330				36538	598
36581	2141				36578	1875				36580	283				36581	557
36624	2047				36621	1826				36623	342				36624	558
36667	2065				36664	1789				36666	310				36667	553
36710	2006				36707	1756				36709	295				36710	516
36753	2050				36750	1737				36752	324				36753	507
36796	1874				36793	1788				36795	308				36796	522
36839	2005				36836	1722				36838	260				36839	525
36882	1975				36879	1698				36881	293				36882	518
36925	1910				36922	1692				36924	263				36925	542
36968	1844				36965	1720				36967	314				36968	531
37011	1820				37008	1653				37010	278				37011	518
37054	1846				37051	1620				37053	292				37054	513
37097	1750				37094	1667				37096	284				37097	521
37140	1735				37137	1647				37139	285				37140	542
37183	1812				37180	1537				37182	282				37183	505
37226	1768				37223	1596				37225	290				37226	518
37269	1794				37266	1656				37268	271				37269	533
37312	1702				37309	1628				37311	269				37312	508
37355	1705				37352	1563				37354	251				37355	498
37398	1775				37395	1568				37397	272				37398	469
37441	1691				37437	1573				37440	266				37441	491
37484	1678				37480	1498				37483	273				37484	508
37527	1689				37523	1550				37526	283				37527	525
37570	1643				37566	1448				37569	239				37570	514
37613	1701				37609	1457				37612	256				37613	521
37656	1684				37652	1548				37655	249				37656	493
37699	1648				37695	1532				37698	272				37699	443
37741	1637				37738	1495				37740	258				37742	449
37784	1571				37781	1433				37783	275				37785	505
37827	1653				37824	1568				37826	293				37828	471
37870	1653				37867	1538				37869	263				37870	518
37913	1644				37910	1436				37912	253				37913	434
37956	1629				37953	1388				37955	248				37956	510
37999	1550				37996	1466				37998	258				37999	506
38042	1573				38039	1471				38041	256				38042	484
38085	1603				38082	1457				38084	227				38085	517
38128	1608				38125	1482				38127	280				38128	461
38171	1534				38168	1429				38170	249				38171	469
38214	1526				38211	1445				38213	251				38214	476
38257	1599				38254	1472				38256	259				38257	451
38300	1583				38297	1446				38299	287				38300	478
38343	1550				38340	1397				38342	248				38343	486
38386	1540				38383	1425				38385	244				38386	486
38429	1559				38426	1400				38428	253				38429	520
38472	1568				38469	1416				38471	240				38472	489
38515	1513				38512	1497				38514	290				38515	444
38558	1501				38555	1383				38557	234				38558	478
38601	1544				38598	1444				38600	259				38601	476
38644	1518				38641	1392				38643	261				38644	519
38687	1554				38684	1366				38686	278				38687	484
38730	1440				38727	1406				38729	266				38730	463
38773	1544				38770	1404				38772	244				38773	464
38816	1445				38812	1414				38815	236				38816	497
38859	1519				38855	1393				38858	276				38859	470
38902	1527				38898	1350				38901	245				38902	497
38945	1582				38941	1439				38944	266				38945	461
38988	1541				38984	1413				38987	276				38988	504
39031	1562				39027	1315				39030	248				39031	532
39073	1504				39070	1350				39073	238				39074	476
39116	1487				39113	1364				39115	228				39117	463
39159	1520				39156	1350				39158	249				39160	476
39202	1363				39199	1399				39201	249				39202	493
39245	1464				39242	1340				39244	239				39245	530
39288	1450				39285	1340				39287	237				39288	480
39331	1504				39328	1365				39330	245				39331	472
39374	1426				39371	1383				39373	235				39374	541
39417	1519				39414	1363				39416	230				39417	477
39460	1494				39457	1372				39459	253				39460	522
39503	1454				39500	1363				39502	234				39503	499
39546	1405				39543	1328				39545	255				39546	508
39589	1553				39586	1323				39588	241				39589	477
39632	1425				39629	1354				39631	232				39632	476
39675	1410				39672	1317				39674	275				39675	435
39718	1432				39715	1316				39717	244				39718	497
39761	1482				39758	1285				39760	247				39761	508
39804	1443				39801	1367				39803	262				39804	480
39847	1467				39844	1327				39846	244				39847	481
39890	1382				39887	1328				39889	261				39890	473
39933	1378				39930	1317				39932	270				39933	462
39976	1376				39973	1365				39975	237				39976	503
40019	1450				40016	1320				40018	234				40019	486
40062	1434				40059	1339				40061	263				40062	510
40105	1449				40102	1390				40104	246				40105	505
40148	1441				40144	1307				40147	216				40148	457
40191	1367				40187	1364				40190	247				40191	481
40234	1448				40230	1309				40233	252				40234	520
40277	1509				40273	1299				40276	252				40277	509
40320	1453				40316	1347				40319	263				40320	419
40413	29				40410	239				40412	32				40413	200
40456	41				40453	303				40455	42				40456	238
40499	42				40496	335				40498	35				40499	241
40542	54				40539	332				40541	40				40542	294
40585	52				40582	348				40584	41				40585	275
40628	53				40625	381				40627	37				40628	245
40671	36				40668	369				40670	41				40671	252
40714	35				40711	330				40713	50				40714	262
40757	34				40754	319				40756	42				40757	238
40800	37				40797	318				40799	43				40800	247
40843	43				40840	356				40842	36				40843	243
40886	51				40883	369				40885	45				40886	303
40929	43				40926	348				40928	40				40929	290
40972	39				40969	387				40971	35				40972	262
41015	49				41012	333				41014	40				41015	247
41058	44				41055	341				41057	41				41058	261
41101	36				41098	323				41100	39				41101	262
41144	44				41141	334				41143	33				41144	272
41187	38				41184	365				41186	42				41187	243
41230	31				41227	338				41229	33				41230	281
41273	49				41270	394				41272	37				41273	238
41316	38				41312	353				41315	45				41316	253
41359	45				41355	374				41358	42				41359	248
41402	38				41398	366				41401	43				41402	238
41498	1995				41495	1740				41497	289				41498	566
41541	2289				41538	1916				41540	372				41541	645
41584	2294				41581	1818				41583	373				41584	595
41627	2111				41624	1918				41626	317				41627	596
41670	2065				41667	1765				41669	347				41670	616
41713	2075				41710	1700				41712	327				41713	615
41756	1965				41753	1678				41755	336				41756	623
41799	1893				41796	1587				41798	315				41799	538
41842	1935				41839	1623				41841	316				41842	572
41885	1840				41882	1733				41884	302				41885	607
41928	1811				41925	1624				41927	288				41928	542
41971	1779				41968	1663				41970	294				41971	560
42014	1699				42011	1579				42013	292				42014	539
42057	1775				42054	1616				42056	298				42057	534
42100	1764				42097	1580				42099	264				42100	484
42143	1760				42140	1532				42142	273				42143	535
42186	1699				42183	1519				42185	287				42186	543
42229	1712				42226	1497				42228	268				42229	509
42272	1656				42268	1495				42271	253				42272	483
42315	1628				42311	1410				42314	274				42315	494
42358	1550				42354	1366				42357	276				42358	533
42401	1602				42397	1431				42400	253				42401	491
42444	1530				42440	1504				42443	301				42444	476
42487	1590				42483	1378				42486	265				42487	519
42530	1606				42526	1389				42529	215				42530	548
42572	1528				42569	1414				42572	255				42573	518
42615	1569				42612	1430				42614	244				42616	518
42658	1599				42655	1369				42657	246				42659	495
42701	1620				42698	1360				42700	263				42701	494
42744	1481				42741	1343				42743	260				42744	472
42787	1543				42784	1380				42786	237				42787	469
42830	1495				42827	1309				42829	293				42830	484
42873	1494				42870	1409				42872	260				42873	482
42916	1528				42913	1380				42915	298				42916	485
42959	1472				42956	1296				42958	282				42959	514
43002	1523				42999	1350				43001	241				43002	460
43045	1503				43042	1258				43044	254				43045	468
43088	1441				43085	1353				43087	246				43088	454
43131	1434				43128	1304				43130	238				43131	473
43174	1398				43171	1352				43173	233				43174	461
43217	1458				43214	1251				43216	234				43217	484
43260	1457				43257	1343				43259	252				43260	495
43303	1422				43300	1220				43302	235				43303	504
43346	1520				43343	1323				43345	255				43346	481
43389	1441				43386	1318				43388	245				43389	486
43432	1447				43429	1318				43431	252				43432	449
43475	1435				43472	1327				43474	283				43475	469
43518	1401				43515	1239				43517	249				43518	494
43561	1426				43558	1319				43560	255				43561	446
43604	1403				43601	1286				43603	259				43604	488
43647	1317				43643	1244				43646	226				43647	515
43690	1432				43686	1258				43689	233				43690	487
43733	1335				43729	1310				43732	248				43733	459
43776	1452				43772	1316				43775	221				43776	518
43819	1372				43815	1294				43818	272				43819	541
43862	1378				43858	1319				43861	247				43862	465
43904	1451				43901	1250				43904	253				43905	468
43947	1465				43944	1285				43946	267				43948	498
43990	1396				43987	1171				43989	227				43991	503
44033	1385				44030	1312				44032	225				44033	471
44076	1337				44073	1221				44075	246				44076	500
44119	1373				44116	1274				44118	246				44119	449
44162	1346				44159	1301				44161	264				44162	509
44205	1325				44202	1294				44204	218				44205	465
44248	1320				44245	1246				44247	253				44248	473
44291	1399				44288	1248				44290	247				44291	461
44334	1376				44331	1258				44333	204				44334	498
44377	1290				44374	1216				44376	253				44377	473
44420	1370				44417	1209				44419	261				44420	456
44463	1380				44460	1261				44462	258				44463	459
44506	1400				44503	1223				44505	263				44506	480
44549	1382				44546	1287				44548	258				44549	497
44592	1317				44589	1222				44591	228				44592	490
44635	1338				44632	1236				44634	261				44635	490
44678	1293				44675	1183				44677	230				44678	458
44721	1360				44718	1256				44720	279				44721	479
44764	1332				44761	1257				44763	248				44764	446
44807	1273				44804	1263				44806	253				44807	485
44850	1346				44847	1249				44849	261				44850	453
44893	1276				44890	1243				44892	244				44893	478
44936	1326				44933	1202				44935	254				44936	475
44979	1344				44975	1190				44978	229				44979	499
45022	1244				45018	1172				45021	248				45022	443
45065	1288				45061	1243				45064	280				45065	462
45108	1234				45104	1218				45107	242				45108	490
45151	1333				45147	1226				45150	260				45151	477
45194	1343				45190	1225				45193	264				45194	512
45237	1274				45233	1252				45236	262				45237	422
45279	1303				45276	1237				45278	231				45280	477
45322	1274				45319	1164				45321	239				45323	482
45365	1279				45362	1260				45364	265				45365	496
45408	1299				45405	1228				45407	244				45408	498
45451	1298				45448	1182				45450	246				45451	437
45494	1234				45491	1237				45493	280				45494	470
45588	26				45585	202				45587	32				45588	184
45631	47				45628	261				45630	51				45631	223
45674	47				45671	326				45673	37				45674	273
45717	36				45714	313				45716	47				45717	239
45760	40				45757	323				45759	39				45760	252
45803	32				45800	325				45802	35				45803	251
45846	49				45843	325				45845	45				45846	234
45889	43				45886	325				45888	32				45889	252
45932	33				45929	367				45931	30				45932	255
45975	41				45972	311				45974	39				45975	242
46018	44				46015	323				46017	43				46018	265
46061	57				46058	328				46060	40				46061	258
46104	47				46100	285				46103	49				46104	222
46147	44				46143	332				46146	33				46147	229
46190	51				46186	320				46189	36				46190	286
46233	52				46229	302				46232	40				46233	274
46276	45				46272	362				46275	33				46276	246
46319	31				46315	345				46318	49				46319	233
46362	51				46358	326				46360	37				46362	269
46404	46				46401	320				46404	32				46405	256
46447	40				46444	335				46446	43				46448	258
46490	45				46487	347				46489	38				46490	218
46533	46				46530	338				46532	38				46533	267
46576	46				46573	343				46575	42				46576	258
46673	1842				46670	1533				46672	345				46673	575
46716	2039				46713	1899				46715	363				46716	674
46759	1952				46756	1669				46758	346				46759	618
46802	2013				46799	1728				46801	363				46802	602
46845	1931				46842	1676				46844	339				46845	621
46888	1910				46885	1622				46887	321				46888	586
46931	1761				46928	1559				46930	327				46931	566
46974	1756				46971	1526				46973	311				46974	523
47017	1692				47014	1554				47016	290				47017	563
47060	1677				47057	1408				47059	309				47060	539
47103	1698				47100	1519				47102	287				47103	539
47146	1681				47142	1460				47145	276				47146	583
47189	1638				47185	1443				47188	249				47189	511
47232	1614				47228	1450				47231	278				47232	474
47275	1566				47271	1405				47274	244				47275	512
47318	1627				47314	1331				47317	228				47318	509
47361	1500				47357	1378				47360	281				47361	529
47403	1542				47400	1386				47402	240				47404	531
47446	1524				47443	1322				47445	279				47447	470
47489	1474				47486	1303				47488	288				47489	529
47532	1502				47529	1353				47531	257				47532	519
47575	1465				47572	1341				47574	247				47575	492
47618	1420				47615	1287				47617	259				47618	461
47661	1373				47658	1292				47660	273				47661	524
47704	1421				47701	1271				47703	264				47704	472
47747	1379				47744	1277				47746	262				47747	464
47790	1379				47787	1241				47789	286				47790	510
47833	1418				47830	1295				47832	319				47833	508
47876	1354				47873	1303				47875	249				47876	506
47919	1417				47916	1264				47918	259				47919	524
47962	1318				47959	1209				47961	271				47962	519
48005	1303				48002	1265				48004	247				48005	447
48048	1349				48045	1229				48047	235				48048	455
48091	1378				48088	1252				48090	282				48091	472
48134	1324				48131	1272				48133	264				48134	442
48177	1299				48174	1250				48176	273				48177	486
48220	1247				48217	1234				48219	256				48220	484
48263	1290				48260	1161				48262	262				48263	483
48306	1351				48303	1143				48305	258				48306	468
48349	1312				48346	1157				48348	263				48349	482
48392	1285				48389	1259				48391	245				48392	478
48435	1311				48431	1223				48434	299				48435	483
48478	1318				48474	1256				48477	239				48478	511
48521	1305				48517	1158				48520	276				48521	516
48564	1236				48560	1241				48563	231				48564	452
48607	1317				48603	1195				48606	254				48607	476
48650	1294				48646	1209				48649	232				48650	476
48693	1343				48689	1145				48692	257				48693	461
48735	1303				48732	1107				48735	256				48736	473
48778	1302				48775	1180				48777	259				48779	505
48821	1246				48818	1170				48820	249				48822	499
48864	1264				48861	1184				48863	271				48864	490
48907	1284				48904	1178				48906	269				48907	493
48950	1232				48947	1189				48949	252				48950	487
48993	1226				48990	1201				48992	235				48993	480
49036	1298				49033	1193				49035	234				49036	454
49079	1225				49076	1173				49078	253				49079	482
49122	1266				49119	1152				49121	232				49122	496
49165	1292				49162	1096				49164	233				49165	480
49208	1325				49205	1151				49207	258				49208	464
49251	1256				49248	1107				49250	247				49251	454
49294	1161				49291	1158				49293	232				49294	496
49337	1207				49334	1163				49336	221				49337	463
49380	1214				49377	1102				49379	261				49380	480
49423	1227				49420	1085				49422	223				49423	494
49466	1276				49463	1086				49465	245				49466	471
49509	1293				49506	1149				49508	262				49509	467
49552	1243				49549	1154				49551	244				49552	482
49595	1217				49592	1115				49594	230				49595	476
49638	1236				49635	1098				49637	258				49638	509
49681	1225				49678	1090				49680	251				49681	444
49724	1165				49721	1108				49723	233				49724	487
49767	1187				49764	1095				49766	234				49767	456
49810	1177				49806	1118				49809	239				49810	478
49853	1217				49849	1181				49852	250				49853	484
49896	1247				49892	1141				49895	231				49896	481
49939	1230				49935	1091				49938	238				49939	474
49982	1177				49978	1108				49981	223				49982	461
50025	1202				50021	1050				50024	249				50025	442
50067	1219				50064	1162				50067	242				50068	482
50110	1212				50107	1089				50109	235				50111	463
50153	1127				50150	1150				50152	254				50154	437
50196	1206				50193	1138				50195	289				50196	476
50239	1183				50236	1025				50238	241				50239	481
50282	1205				50279	1131				50281	266				50282	459
50325	1192				50322	1142				50324	248				50325	480
50368	1193				50365	1104				50367	214				50368	477
50411	1156				50408	1118				50410	231				50411	470
50454	1189				50451	1087				50453	234				50454	518
50497	1143				50494	1122				50496	216				50497	456
50540	1162				50537	1078				50539	251				50540	481
50583	1214				50580	1089				50582	246				50583	476
50626	1185				50623	1164				50625	241				50626	477
50669	1194				50666	1106				50668	270				50669	481
50763	24				50760	210				50762	28				50763	185
50806	29				50803	281				50805	43				50806	247
50849	35				50846	290				50848	46				50849	239
50892	46				50888	269				50891	42				50892	238
50935	44				50931	309				50934	33				50935	262
50978	33				50974	307				50977	36				50978	231
51021	41				51017	294				51020	36				51021	244
51064	38				51060	295				51063	41				51064	219
51107	40				51103	309				51106	50				51107	241
51150	36				51146	294				51149	41				51150	235
51192	46				51189	299				51191	52				51193	247
51235	38				51232	322				51234	42				51236	209
51278	36				51275	316				51277	39				51279	256
51321	53				51318	295				51320	40				51321	273
51364	43				51361	333				51363	36				51364	279
51407	53				51404	322				51406	41				51407	242
51450	37				51447	322				51449	39				51450	275
51493	57				51490	300				51492	33				51493	256
51536	43				51533	315				51535	39				51536	261
51579	39				51576	333				51578	40				51579	251
51622	43				51619	294				51621	41				51622	274
51665	49				51662	298				51664	37				51665	240
51708	55				51705	326				51707	52				51708	229
51751	43				51748	315				51750	41				51751	241
51848	1738				51845	1413				51848	290				51848	575
51891	1935				51887	1701				51891	379				51891	658
51934	1778				51930	1588				51934	332				51934	658
51977	1829				51973	1592				51977	345				51977	644
52020	1826				52016	1538				52020	326				52020	609
52063	1671				52059	1440				52063	328				52063	584
52106	1667				52102	1483				52106	293				52106	596
52149	1624				52145	1449				52149	296				52149	570
52191	1492				52188	1416				52191	318				52192	529
52234	1589				52231	1358				52234	318				52235	559
52277	1549				52274	1377				52277	286				52278	504
52320	1470				52317	1344				52320	280				52320	555
52363	1518				52360	1296				52363	308				52363	475
52406	1434				52403	1273				52406	310				52406	552
52449	1413				52446	1260				52449	299				52449	485
52492	1416				52489	1258				52492	277				52492	530
52535	1399				52532	1275				52535	277				52535	482
52578	1395				52575	1298				52578	263				52578	531
52621	1445				52618	1161				52621	274				52621	509
52664	1338				52661	1227				52664	281				52664	556
52707	1347				52704	1222				52707	254				52707	476
52750	1340				52747	1153				52750	283				52750	471
52793	1387				52790	1136				52793	283				52793	471
52836	1257				52833	1174				52836	256				52836	476
52879	1304				52876	1189				52879	260				52879	510
52922	1305				52919	1173				52922	291				52922	482
52965	1277				52962	1122				52965	238				52965	443
53008	1196				53005	1108				53008	270				53008	506
53051	1278				53048	1106				53051	262				53051	489
53094	1288				53091	1153				53094	273				53094	511
53137	1237				53134	1130				53137	271				53137	489
53180	1256				53177	1140				53180	251				53180	498
53223	1227				53220	1116				53223	259				53223	481
53266	1236				53262	1113				53266	259				53266	496
53309	1244				53306	1103				53309	297				53309	411
53352	1237				53348	1118				53352	268				53352	499
53395	1224				53392	1092				53395	265				53395	448
53438	1260				53434	1115				53438	264				53438	462
53481	1196				53477	1147				53481	222				53481	468
53524	1155				53520	1035				53524	250				53524	441
53567	1171				53563	1103				53566	248				53567	458
53610	1142				53606	1084				53609	226				53610	509
53652	1172				53649	1147				53652	272				53653	456
53695	1177				53692	1092				53695	276				53695	452
53738	1217				53735	1094				53738	231				53738	456
53781	1288				53778	1057				53781	269				53781	457
53824	1164				53821	1076				53824	254				53824	453
53867	1192				53864	1125				53867	238				53867	446
53910	1193				53907	1063				53910	235				53910	457
53953	1146				53950	1055				53953	259				53953	411
53996	1155				53993	1058				53996	232				53996	457
54039	1138				54036	1112				54039	265				54039	461
54082	1149				54079	1076				54082	257				54082	450
54125	1097				54122	1071				54125	268				54125	479
54168	1205				54165	1124				54168	226				54168	436
54211	1154				54208	1019				54211	250				54211	472
54254	1186				54251	1051				54254	214				54254	501
54297	1130				54294	1124				54297	245				54297	488
54340	1163				54337	1105				54340	261				54340	454
54383	1167				54380	1130				54383	273				54383	500
54426	1135				54423	1077				54426	247				54426	454
54469	1159				54466	1117				54469	253				54469	459
54512	1150				54509	1075				54512	248				54512	461
54555	1158				54552	1085				54555	227				54555	535
54598	1096				54595	1074				54598	230				54598	472
54641	1131				54637	1064				54641	250				54641	494
54684	1086				54680	1024				54684	229				54684	477
54727	1096				54723	1045				54727	257				54727	428
54770	1143				54766	1037				54770	232				54770	498
54813	1126				54809	1037				54813	245				54813	471
54856	1137				54852	993				54856	207				54856	456
54898	1112				54895	1040				54899	235				54899	460
54941	1079				54938	1070				54941	238				54942	455
54984	1117				54981	1011				54984	254				54985	456
55027	1075				55024	1050				55027	255				55027	508
55070	1157				55067	1009				55070	218				55070	442
55113	1109				55110	1020				55113	251				55113	457
55156	1108				55153	1031				55156	245				55156	501
55199	1065				55196	1046				55199	210				55199	461
55242	1048				55239	1036				55242	241				55242	444
55285	1034				55282	1009				55285	226				55285	438
55328	1108				55325	1032				55328	255				55328	484
55371	1030				55368	985				55371	254				55371	461
55414	1012				55411	979				55414	255				55414	467
55457	1099				55454	1041				55457	244				55457	460
55500	1089				55497	990				55500	228				55500	454
55543	1140				55540	987				55543	256				55543	382
55586	1107				55583	1044				55586	241				55586	457
55629	1125				55626	1030				55629	259				55629	456
55672	981				55669	968				55672	237				55672	478
55715	1071				55712	1000				55715	225				55715	480
55758	1037				55755	1029				55758	224				55758	443
55801	1039				55798	969				55801	227				55801	450
55844	1125				55841	1082				55844	247				55844	465
55938	29				55934	164				55938	41				55938	181
55981	40				55977	265				55980	46				55981	250
56023	51				56020	286				56023	39				56024	232
56066	53				56063	249				56066	39				56067	260
56109	54				56106	334				56109	31				56110	235
56152	37				56149	317				56152	38				56152	257
56195	46				56192	315				56195	42				56195	249
56238	35				56235	303				56238	37				56238	236
56281	36				56278	259				56281	41				56281	239
56324	37				56321	301				56324	37				56324	223
56367	44				56364	347				56367	43				56367	248
56410	42				56407	309				56410	45				56410	253
56453	57				56450	316				56453	46				56453	224
56496	37				56493	286				56496	45				56496	246
56539	42				56536	293				56539	41				56539	271
56582	47				56579	295				56582	40				56582	261
56625	40				56622	297				56625	39				56625	259
56668	36				56665	254				56668	43				56668	237
56711	48				56708	279				56711	40				56711	262
56754	35				56751	315				56754	41				56754	258
56797	26				56794	284				56797	38				56797	240
56840	44				56837	272				56840	39				56840	252
56883	36				56880	292				56883	33				56883	266
56926	54				56923	330				56926	36				56926	237
57022	1534				57019	1296				57023	329				57023	563
57065	1880				57062	1433				57065	379				57066	667
57108	1643				57105	1489				57108	344				57109	619
57151	1592				57148	1383				57151	345				57151	608
57194	1608				57191	1385				57194	369				57194	606
57237	1558				57234	1345				57237	321				57237	599
57280	1464				57277	1333				57280	325				57280	601
57323	1399				57320	1367				57323	290				57323	576
57366	1475				57363	1203				57366	311				57366	565
57409	1402				57406	1337				57409	300				57409	578
57452	1375				57449	1233				57452	281				57452	546
57495	1376				57492	1245				57495	274				57495	519
57538	1320				57535	1163				57538	309				57538	471
57581	1368				57578	1264				57581	252				57581	469
57624	1263				57621	1181				57624	289				57624	490
57667	1314				57664	1262				57667	262				57667	474
57710	1249				57707	1144				57710	294				57710	495
57753	1260				57750	1170				57753	260				57753	466
57796	1238				57793	1176				57796	266				57796	540
57839	1241				57836	1105				57839	259				57839	498
57882	1252				57879	1131				57882	243				57882	468
57925	1216				57922	1114				57925	300				57925	474
57968	1179				57965	1112				57968	291				57968	468
58011	1201				58008	1124				58011	271				58011	517
58054	1198				58051	1066				58054	232				58054	496
58097	1231				58093	1020				58097	253				58097	526
58140	1237				58136	1066				58140	269				58140	466
58183	1129				58179	1033				58183	254				58183	509
58226	1170				58222	1060				58226	258				58226	485
58269	1083				58265	1021				58269	252				58269	452
58312	1135				58308	1024				58312	269				58312	484
58355	1155				58351	1034				58354	251				58355	501
58397	1164				58394	1028				58397	264				58398	469
58440	1158				58437	1022				58440	251				58441	433
58483	1167				58480	1108				58483	226				58483	466
58526	1127				58523	1078				58526	253				58526	509
58569	1165				58566	1013				58569	264				58569	468
58612	1083				58609	1055				58612	256				58612	498
58655	1084				58652	986				58655	248				58655	480
58698	1145				58695	988				58698	255				58698	503
58741	1118				58738	994				58741	219				58741	497
58784	1086				58781	1025				58784	224				58784	524
58827	1065				58824	926				58827	256				58827	492
58870	1116				58867	985				58870	248				58870	476
58913	1060				58910	997				58913	234				58913	474
58956	1104				58953	997				58956	232				58956	495
58999	1088				58996	1023				58999	274				58999	495
59042	1066				59039	989				59042	263				59042	508
59085	1080				59082	1032				59085	227				59085	477
59128	1099				59125	951				59128	295				59128	459
59171	1115				59168	1011				59171	284				59171	473
59214	1100				59211	1023				59214	253				59214	496
59257	1063				59254	992				59257	262				59257	491
59300	1072				59297	954				59300	251				59300	437
59343	1002				59340	991				59343	248				59343	481
59386	1078				59383	982				59386	228				59386	458
59429	1066				59425	969				59429	256				59429	482
59472	1050				59468	953				59472	243				59472	471
59515	1032				59511	915				59515	271				59515	451
59558	1043				59554	956				59558	256				59558	479
59601	1017				59597	925				59601	257				59601	475
59644	1057				59640	903				59644	244				59644	499
59687	1103				59683	995				59687	263				59687	489
59729	1067				59726	972				59729	260				59730	475
59772	1096				59769	984				59772	260				59773	446
59815	1031				59812	977				59815	251				59816	461
59858	1037				59855	951				59858	262				59858	487
59901	1007				59898	985				59901	235				59901	462
59944	1056				59941	943				59944	239				59944	436
59987	1126				59984	893				59987	252				59987	479
60030	1033				60027	960				60030	233				60030	475
60073	1095				60070	981				60073	259				60073	464
60116	1011				60113	937				60116	240				60116	467
60159	986				60156	898				60159	211				60159	416
60202	1007				60199	932				60202	251				60202	487
60245	966				60242	913				60245	249				60245	478
60288	1001				60285	934				60288	281				60288	488
60331	1043				60328	982				60331	259				60331	451
60374	993				60371	929				60374	250				60374	435
60417	1033				60414	901				60417	215				60417	447
60460	929				60457	963				60460	235				60460	479
60503	1031				60500	979				60503	236				60503	407
60546	949				60543	978				60546	223				60546	412
60589	1003				60586	932				60589	248				60589	480
60632	1081				60629	926				60632	240				60632	470
60675	995				60672	910				60675	256				60675	471
60718	1019				60715	905				60718	252				60718	455
60761	992				60758	942				60761	236				60761	434
60804	996				60800	944				60804	269				60804	447
60847	988				60843	911				60847	235				60847	462
60890	1025				60886	917				60890	224				60890	432
60933	962				60929	992				60933	223				60933	448
60976	1021				60972	912				60976	249				60976	448
61019	1030				61015	980				61019	228				61019	461
61112	34				61109	195				61112	33				61112	179
61155	26				61152	248				61155	43				61155	250
61198	58				61195	268				61198	42				61198	264
61241	45				61238	260				61241	51				61241	233
61284	45				61281	285				61284	40				61284	264
61327	37				61324	278				61327	39				61327	237
61370	35				61367	274				61370	48				61370	260
61413	39				61410	294				61413	35				61413	222
61456	62				61453	270				61456	42				61456	213
61499	34				61496	302				61499	38				61499	266
61542	45				61539	301				61542	34				61542	247
61585	40				61582	287				61585	31				61585	224
61628	42				61625	290				61628	57				61628	242
61671	49				61668	264				61671	39				61671	249
61714	48				61711	283				61714	35				61714	245
61757	42				61754	263				61757	43				61757	218
61800	47				61797	274				61800	56				61800	248
61843	35				61840	295				61843	37				61843	240
61886	48				61882	260				61886	32				61886	235
61929	49				61925	280				61929	33				61929	220
61972	47				61968	266				61972	34				61972	230
62015	41				62011	301				62015	48				62015	243
62058	51				62054	282				62058	42				62058	221
62101	33				62097	291				62101	46				62101	237
62197	1463				62194	1288				62197	323				62197	598
62240	1712				62237	1422				62240	427				62240	642
62283	1580				62280	1480				62283	360				62283	682
62326	1461				62323	1376				62326	385				62326	642
62369	1426				62366	1318				62369	321				62369	608
62412	1391				62409	1261				62412	308				62412	592
62455	1362				62452	1204				62455	355				62455	618
62498	1351				62495	1193				62498	306				62498	610
62541	1324				62538	1215				62541	305				62541	564
62584	1291				62581	1179				62584	323				62584	537
62627	1317				62624	1132				62627	319				62627	538
62670	1222				62667	1134				62670	286				62670	551
62713	1245				62710	1130				62713	319				62713	546
62756	1295				62753	1058				62756	277				62756	519
62799	1169				62796	1049				62799	275				62799	506
62842	1190				62839	1089				62842	286				62842	541
62885	1168				62882	1023				62885	254				62885	488
62928	1136				62924	1029				62928	262				62928	471
62971	1092				62967	1071				62971	265				62971	532
63014	1114				63010	1039				63014	248				63014	505
63057	1113				63053	1008				63057	250				63057	510
63100	1111				63096	1039				63100	244				63100	479
63143	1117				63139	986				63143	268				63143	494
63186	1138				63182	973				63185	265				63186	518
63228	1097				63225	959				63228	275				63229	505
63271	1009				63268	994				63271	243				63272	464
63314	1128				63311	983				63314	237				63314	441
63357	1128				63354	903				63357	242				63357	456
63400	1074				63397	977				63400	230				63400	449
63443	1099				63440	984				63443	244				63443	472
63486	1064				63483	960				63486	251				63486	483
63529	1072				63526	977				63529	232				63529	452
63572	971				63569	896				63572	274				63572	487
63615	1062				63612	963				63615	231				63615	463
63658	1076				63655	911				63658	245				63658	489
63701	1032				63698	961				63701	244				63701	473
63744	1014				63741	967				63744	245				63744	484
63787	1010				63784	895				63787	271				63787	474
63830	961				63827	967				63830	291				63830	476
63873	971				63870	918				63873	256				63873	449
63916	1038				63913	914				63916	236				63916	426
63959	1015				63956	941				63959	239				63959	480
64002	982				63999	932				64002	243				64002	464
64045	1015				64042	897				64045	225				64045	467
64088	999				64085	926				64088	254				64088	447
64131	1021				64128	938				64131	234				64131	472
64174	1010				64171	952				64174	241				64174	452
64217	992				64214	926				64217	259				64217	478
64260	1017				64256	942				64260	263				64260	470
64303	953				64300	921				64303	247				64303	497
64346	1007				64342	894				64346	236				64346	434
64389	971				64385	915				64389	251				64389	424
64432	956				64428	878				64432	238				64432	459
64475	1001				64471	900				64475	258				64475	482
64518	970				64514	877				64518	209				64518	438
64561	990				64557	946				64560	242				64561	465
64603	1019				64600	895				64603	258				64604	462
64646	941				64643	883				64646	246				64647	476
64689	997				64686	900				64689	234				64689	471
64732	967				64729	900				64732	223				64732	427
64775	984				64772	884				64775	235				64775	437
64818	930				64815	908				64818	225				64818	435
64861	979				64858	875				64861	272				64861	471
64904	971				64901	882				64904	230				64904	450
64947	1030				64944	876				64947	238				64947	473
64990	916				64987	855				64990	232				64990	454
65033	895				65030	922				65033	218				65033	447
65076	941				65073	921				65076	258				65076	443
65119	912				65116	868				65119	235				65119	414
65162	889				65159	844				65162	246				65162	473
65205	943				65202	881				65205	240				65205	446
65248	930				65245	935				65248	258				65248	465
65291	943				65288	878				65291	242				65291	408
65334	942				65331	878				65334	244				65334	496
65377	918				65374	868				65377	224				65377	421
65420	934				65417	894				65420	244				65420	459
65463	889				65460	845				65463	245				65463	501
65506	981				65503	879				65506	244				65506	453
65549	941				65546	919				65549	218				65549	502
65592	953				65589	926				65592	259				65592	433
65635	932				65631	912				65635	239				65635	462
65678	902				65674	856				65678	253				65678	478
65721	954				65717	851				65721	239				65721	450
65764	948				65760	841				65764	265				65764	439
65807	829				65803	836				65807	238				65807	416
65850	907				65846	857				65850	231				65850	470
65893	900				65889	902				65892	217				65893	455
65935	866				65932	828				65935	245				65936	447
65978	928				65975	835				65978	249				65979	432
66021	928				66018	852				66021	225				66021	449
66064	855				66061	861				66064	219				66064	452
66107	914				66104	897				66107	251				66107	414
66150	861				66147	822				66150	239				66150	474
66193	956				66190	906				66193	258				66193	458
66287	37				66284	195				66287	23				66287	164
66330	31				66327	241				66330	39				66330	258
66373	39				66370	258				66373	45				66373	214
66416	42				66413	269				66416	40				66416	259
66459	46				66456	244				66459	31				66459	240
66502	41				66499	247				66502	38				66502	229
66545	47				66542	267				66545	47				66545	209
66588	38				66585	249				66588	53				66588	210
66631	49				66628	293				66631	29				66631	206
66674	53				66671	255				66674	46				66674	253
66717	45				66713	289				66717	38				66717	219
66760	37				66756	256				66760	47				66760	230
66803	34				66799	283				66803	37				66803	225
66846	28				66842	289				66846	36				66846	211
66889	28				66885	271				66889	39				66889	215
66932	45				66928	280				66932	42				66932	255
66975	53				66971	291				66975	41				66975	228
67017	40				67014	267				67017	41				67018	235
67061	51				67057	287				67060	37				67061	223
67103	38				67100	268				67103	35				67104	245
67146	48				67143	267				67146	34				67146	269
67189	45				67186	275				67189	41				67189	216
67232	56				67229	269				67232	52				67232	240
67275	39				67272	267				67275	28				67275	226
67372	1374				67369	1169				67373	328				67372	599
67415	1536				67412	1349				67416	394				67415	682
67458	1454				67455	1257				67459	367				67458	703
67501	1476				67498	1239				67502	386				67501	654
67544	1302				67541	1208				67545	342				67544	596
67587	1375				67584	1159				67588	321				67587	584
67630	1234				67627	1158				67631	321				67630	635
67673	1304				67670	1148				67674	322				67673	601
67716	1217				67712	1116				67717	332				67716	567
67759	1185				67755	1146				67760	324				67759	576
67802	1224				67798	1037				67803	285				67802	583
67845	1214				67841	1030				67846	272				67845	513
67888	1155				67884	1063				67889	312				67888	512
67931	1148				67927	1044				67932	270				67931	499
67974	1131				67970	981				67974	288				67974	542
68016	1140				68013	1075				68017	265				68017	517
68059	1095				68056	942				68060	264				68060	457
68102	1038				68099	913				68103	267				68103	492
68145	1033				68142	946				68146	270				68145	538
68188	991				68185	1020				68189	267				68188	480
68231	1047				68228	954				68232	261				68231	473
68274	1026				68271	921				68275	257				68274	479
68317	1017				68314	876				68318	246				68317	505
68360	1029				68357	882				68361	284				68360	500
68403	976				68400	940				68404	291				68403	493
68446	1036				68443	922				68447	255				68446	469
68489	1045				68486	908				68490	261				68489	493
68532	992				68529	908				68533	258				68532	469
68575	971				68572	886				68576	242				68575	441
68618	1009				68615	911				68619	251				68618	457
68661	1026				68658	869				68662	279				68661	454
68704	949				68701	864				68705	240				68704	459
68747	1011				68744	858				68748	278				68747	480
68790	971				68787	899				68791	239				68790	438
68833	1005				68830	880				68834	229				68833	464
68876	945				68873	908				68877	276				68876	421
68919	947				68916	902				68920	279				68919	466
68962	964				68959	909				68963	263				68962	436
69005	886				69002	939				69006	225				69005	419
69048	951				69045	884				69049	257				69048	441
69091	942				69087	866				69092	247				69091	505
69134	946				69130	845				69135	273				69134	446
69177	927				69173	869				69178	230				69177	455
69220	898				69216	862				69221	238				69220	430
69263	913				69259	860				69264	263				69263	469
69306	924				69302	859				69307	269				69306	442
69349	881				69345	850				69349	245				69349	437
69391	914				69388	788				69392	218				69392	453
69434	927				69431	857				69435	228				69435	470
69477	924				69474	852				69478	233				69478	472
69520	926				69517	898				69521	245				69520	471
69563	974				69560	788				69564	246				69563	456
69606	928				69603	816				69607	252				69606	429
69649	890				69646	802				69650	228				69649	482
69692	863				69689	849				69693	206				69692	475
69735	862				69732	809				69736	240				69735	481
69778	926				69775	811				69779	243				69778	427
69821	858				69818	799				69822	238				69821	462
69864	861				69861	836				69865	233				69864	452
69907	856				69904	795				69908	221				69907	444
69950	879				69947	872				69951	236				69950	477
69993	817				69990	814				69994	221				69993	448
70036	913				70033	818				70037	260				70036	434
70079	870				70076	822				70080	243				70079	462
70122	897				70119	790				70123	241				70122	443
70165	924				70162	834				70166	220				70165	502
70208	873				70205	790				70209	221				70208	467
70251	872				70248	796				70252	237				70251	439
70294	855				70291	808				70295	243				70294	465
70337	863				70334	775				70338	244				70337	462
70380	860				70377	754				70381	260				70380	475
70423	850				70420	802				70424	231				70423	444
70466	885				70462	771				70467	236				70466	445
70509	860				70505	808				70510	220				70509	454
70552	901				70548	862				70553	217				70552	440
70595	844				70591	779				70596	272				70595	450
70638	877				70634	791				70639	253				70638	448
70681	843				70677	773				70681	218				70681	445
70724	850				70720	841				70724	218				70724	452
70766	868				70763	743				70767	227				70767	461
70809	875				70806	788				70810	215				70810	450
70852	859				70849	838				70853	241				70852	447
70895	849				70892	801				70896	212				70895	431
70938	825				70935	806				70939	251				70938	418
70981	794				70978	751				70982	234				70981	433
71024	826				71021	846				71025	225				71024	431
71067	859				71064	836				71068	243				71067	436
71110	905				71107	829				71111	223				71110	451
71153	836				71150	755				71154	264				71153	456
71196	858				71193	799				71197	222				71196	461
71239	878				71236	803				71240	234				71239	435
71282	858				71279	727				71283	228				71282	462
71325	846				71322	751				71326	224				71325	450
71368	849				71365	812				71369	236				71368	450
71462	28				71459	159				71463	37				71462	179
71505	48				71502	232				71506	24				71505	217
71548	32				71544	210				71549	33				71548	220
71591	45				71587	221				71592	33				71591	228
71634	50				71630	238				71635	47				71634	232
71677	34				71673	234				71678	51				71677	231
71720	38				71716	274				71721	37				71720	206
71763	40				71759	265				71764	44				71763	244
71806	42				71802	249				71806	38				71806	265
71848	42				71845	272				71849	42				71849	235
71891	34				71888	242				71892	44				71892	230
71934	48				71931	243				71935	42				71935	239
71977	38				71974	296				71978	36				71977	226
72020	32				72017	242				72021	44				72020	235
72063	43				72060	241				72064	43				72063	230
72106	36				72103	261				72107	43				72106	204
72149	39				72146	250				72150	29				72149	241
72192	48				72189	258				72193	32				72192	248
72235	43				72232	252				72236	50				72235	254
72278	35				72275	281				72279	39				72278	249
72321	47				72318	255				72322	35				72321	234
72364	40				72361	236				72365	38				72364	225
72407	37				72404	262				72408	32				72407	228
72450	41				72447	253				72451	38				72450	234
72548	1264				72544	1120				72548	276				72548	587
72591	1400				72586	1267				72591	363				72591	735
72634	1418				72629	1236				72634	372				72634	640
72677	1261				72672	1137				72677	315				72677	634
72720	1284				72715	1155				72720	343				72720	646
72763	1158				72758	1153				72763	324				72763	565
72805	1191				72801	1099				72805	314				72806	591
72848	1202				72844	1038				72848	303				72849	595
72891	1060				72887	974				72891	306				72892	575
72934	1048				72930	1067				72934	263				72934	566
72977	1086				72973	970				72977	334				72977	525
73020	1064				73016	925				73020	270				73020	542
73063	1037				73059	1012				73063	288				73063	504
73106	1023				73102	922				73106	317				73106	510
73149	1037				73145	909				73149	289				73149	508
73192	1024				73188	930				73192	270				73192	540
73235	945				73231	883				73235	292				73235	480
73278	1003				73274	962				73278	243				73278	456
73321	988				73317	894				73321	255				73321	496
73364	941				73360	928				73364	245				73364	480
73407	984				73403	884				73407	278				73407	487
73450	988				73446	878				73450	236				73450	483
73493	960				73489	902				73493	250				73493	468
73536	964				73532	854				73536	259				73536	459
73579	920				73575	841				73579	248				73579	463
73622	915				73618	920				73622	271				73622	450
73665	915				73661	818				73665	262				73665	518
73708	930				73704	879				73708	259				73708	447
73751	900				73747	844				73751	245				73751	457
73794	875				73790	784				73794	268				73794	472
73837	922				73833	895				73837	249				73837	419
73880	934				73876	786				73880	242				73880	441
73923	881				73918	883				73923	262				73923	446
73966	830				73961	856				73966	254				73966	451
74009	878				74004	807				74009	231				74009	484
74052	896				74047	859				74052	231				74052	484
74095	845				74090	826				74095	222				74095	481
74138	886				74133	812				74138	259				74138	455
74180	890				74176	761				74180	247				74181	469
74223	875				74219	832				74223	252				74224	437
74266	841				74262	822				74266	245				74266	406
74309	893				74305	843				74309	237				74309	426
74352	807				74348	796				74352	256				74352	442
74395	810				74391	778				74395	236				74395	468
74438	879				74434	774				74438	259				74438	450
74481	762				74477	775				74481	250				74481	432
74524	820				74520	812				74524	249				74524	440
74567	857				74563	794				74567	270				74567	460
74610	886				74606	821				74610	228				74610	448
74653	803				74649	791				74653	269				74653	439
74696	866				74692	759				74696	255				74696	427
74739	837				74735	776				74739	225				74739	410
74782	820				74778	758				74782	253				74782	478
74825	837				74821	789				74825	247				74825	442
74868	833				74864	736				74868	215				74868	438
74911	783				74907	761				74911	253				74911	440
74954	793				74950	790				74954	239				74954	422
74997	799				74993	761				74997	227				74997	439
75040	845				75036	700				75040	246				75040	463
75083	818				75079	737				75083	236				75083	426
75126	823				75122	780				75126	245				75126	448
75169	763				75165	786				75169	255				75169	449
75212	835				75208	787				75212	239				75212	497
75255	828				75250	773				75255	222				75255	441
75298	823				75293	779				75298	236				75298	461
75341	762				75336	797				75341	233				75341	451
75384	795				75379	787				75384	277				75384	448
75427	818				75422	775				75427	225				75427	460
75470	768				75465	769				75470	246				75470	464
75512	804				75508	804				75512	239				75513	472
75555	849				75551	768				75555	238				75556	456
75598	783				75594	768				75598	216				75599	404
75641	793				75637	736				75641	237				75641	431
75684	820				75680	733				75684	223				75684	424
75727	767				75723	779				75727	230				75727	457
75770	814				75766	732				75770	238				75770	431
75813	813				75809	724				75813	230				75813	455
75856	759				75852	763				75856	212				75856	465
75899	836				75895	760				75899	251				75899	498
75942	808				75938	746				75942	240				75942	459
75985	818				75981	766				75985	206				75985	433
76028	739				76024	687				76028	182				76028	435
76071	770				76067	743				76071	235				76071	446
76114	829				76110	719				76114	227				76114	455
76157	761				76153	700				76157	248				76157	486
76200	833				76196	752				76200	266				76200	442
76243	808				76239	818				76243	226				76243	408
76286	799				76282	704				76286	227				76286	441
76329	774				76325	713				76329	244				76329	438
76372	772				76368	722				76372	211				76372	441
76415	827				76411	732				76415	263				76415	429
76458	753				76454	743				76458	222				76458	425
76501	803				76497	783				76501	232				76501	428
76544	760				76540	715				76544	245				76544	428
76637	35				76633	153				76637	34				76638	160
76680	45				76676	217				76680	35				76681	199
76723	44				76719	220				76723	39				76724	224
76766	43				76762	216				76766	42				76766	224
76809	51				76805	256				76809	35				76809	222
76852	41				76848	218				76852	32				76852	233
76895	44				76891	240				76895	40				76895	216
76938	41				76934	252				76938	50				76938	203
76981	27				76977	225				76981	36				76981	214
77024	39				77020	257				77024	43				77024	229
77067	48				77063	222				77067	35				77067	209
77110	33				77106	252				77110	40				77110	213
77153	39				77149	252				77153	36				77153	233
77196	42				77192	240				77196	28				77196	230
77239	35				77235	258				77239	37				77239	238
77282	40				77278	236				77282	35				77282	196
77325	48				77321	257				77325	37				77325	232
77368	46				77364	259				77368	40				77368	231
77411	41				77407	263				77411	26				77411	217
77454	46				77450	231				77454	30				77454	242
77497	35				77493	231				77497	40				77497	223
77540	41				77536	264				77540	35				77540	243
77583	45				77579	215				77583	39				77583	260
77626	48				77622	231				77626	48				77626	203
77722	1230				77719	1002				77723	321				77724	612
77765	1301				77762	1206				77766	380				77766	714
77808	1279				77805	1189				77809	382				77809	697
77851	1197				77848	1103				77852	330				77852	593
77894	1178				77891	1050				77895	331				77895	611
77937	1176				77934	1062				77938	298				77938	636
77980	1037				77977	1034				77981	306				77981	577
78023	1083				78020	1014				78024	298				78024	564
78066	1061				78063	925				78067	274				78067	555
78109	1098				78106	982				78110	311				78110	548
78152	997				78149	879				78153	292				78153	540
78195	1000				78192	871				78196	293				78196	524
78238	989				78235	934				78239	296				78239	519
78281	968				78278	848				78282	275				78282	503
78324	944				78321	838				78325	279				78325	484
78367	947				78364	814				78368	305				78368	476
78410	952				78407	899				78411	269				78411	485
78453	890				78450	863				78454	252				78454	516
78496	921				78493	828				78497	258				78497	506
78539	865				78536	793				78540	273				78540	454
78582	872				78579	826				78583	265				78583	501
78625	900				78622	817				78626	250				78626	487
78668	873				78665	861				78669	269				78669	472
78711	805				78707	834				78712	282				78712	463
78754	900				78750	746				78755	290				78755	482
78797	889				78793	782				78798	256				78798	502
78840	837				78836	792				78841	254				78841	510
78883	895				78879	753				78884	252				78884	490
78926	900				78922	795				78927	273				78927	517
78969	851				78965	754				78969	284				78970	445
79011	842				79008	809				79012	256				79013	444
79054	839				79051	756				79055	261				79055	472
79097	774				79094	743				79098	241				79098	442
79140	831				79137	755				79141	237				79141	463
79183	886				79180	742				79184	252				79184	465
79226	803				79223	801				79227	264				79227	421
79269	833				79266	733				79270	245				79270	444
79312	814				79309	765				79313	214				79313	463
79355	820				79352	817				79356	261				79356	454
79398	815				79395	738				79399	262				79399	439
79441	844				79438	756				79442	228				79442	465
79484	831				79481	782				79485	230				79485	457
79527	840				79524	746				79528	231				79528	469
79570	795				79567	715				79571	254				79571	476
79613	753				79610	738				79614	233				79614	446
79656	817				79653	712				79657	226				79657	450
79699	759				79696	717				79700	240				79700	458
79742	798				79739	700				79743	222				79743	422
79785	769				79782	753				79786	228				79786	432
79828	843				79825	737				79829	245				79829	442
79871	814				79868	793				79872	235				79872	466
79914	778				79911	720				79915	231				79915	437
79957	807				79954	711				79958	189				79958	417
80000	790				79997	689				80001	246				80001	437
80043	731				80040	681				80044	216				80044	472
80086	741				80082	732				80087	237				80087	458
80129	796				80125	686				80130	253				80130	445
80172	773				80168	715				80173	215				80173	463
80215	792				80211	717				80216	217				80216	435
80258	785				80254	758				80259	225				80259	463
80301	795				80297	757				80301	246				80302	444
80344	796				80340	724				80344	254				80345	422
80386	798				80383	696				80387	223				80388	436
80429	744				80426	675				80430	228				80430	438
80472	734				80469	737				80473	253				80473	430
80515	790				80512	685				80516	237				80516	444
80558	799				80555	676				80559	238				80559	453
80601	804				80598	707				80602	219				80602	447
80644	775				80641	693				80645	242				80645	400
80687	711				80684	701				80688	255				80688	438
80730	768				80727	700				80731	236				80731	448
80773	754				80770	741				80774	228				80774	453
80816	769				80813	717				80817	232				80817	441
80859	739				80856	746				80860	245				80860	459
80902	757				80899	710				80903	239				80903	457
80945	800				80942	681				80946	210				80946	433
80988	715				80985	717				80989	222				80989	452
81031	811				81028	646				81032	221				81032	455
81074	765				81071	693				81075	247				81075	457
81117	760				81114	730				81118	204				81118	448
81160	745				81157	699				81161	245				81161	402
81203	747				81200	719				81204	277				81204	434
81246	773				81243	723				81247	238				81247	429
81289	765				81286	723				81290	233				81290	453
81332	770				81329	669				81333	236				81333	467
81375	740				81372	716				81376	225				81376	437
81418	732				81414	765				81419	272				81419	457
81461	731				81457	689				81462	226				81462	433
81504	714				81500	713				81505	247				81505	421
81547	740				81543	687				81548	206				81548	449
81590	743				81586	710				81591	215				81591	434
81633	692				81629	681				81634	209				81634	410
81676	759				81672	717				81676	225				81677	442
81718	733				81715	671				81719	228				81720	447
81812	28				81809	143				81813	22				81813	162
81855	40				81852	200				81856	41				81856	206
81898	57				81895	200				81899	35				81899	208
81941	27				81938	240				81942	39				81942	215
81984	28				81981	247				81985	46				81985	227
82027	48				82024	226				82028	48				82028	225
82070	42				82067	245				82071	31				82071	206
82113	45				82110	222				82114	30				82114	243
82156	36				82153	220				82157	34				82157	240
82199	37				82196	252				82200	34				82200	234
82242	46				82239	265				82243	36				82243	232
82285	39				82282	232				82286	39				82286	230
82328	39				82325	218				82329	49				82329	237
82371	51				82368	235				82372	42				82372	209
82414	37				82411	253				82415	40				82415	234
82457	35				82454	236				82458	37				82458	214
82500	53				82496	248				82501	38				82501	212
82543	39				82539	236				82544	40				82544	227
82586	39				82582	230				82587	43				82587	216
82629	43				82625	242				82630	33				82630	227
82672	38				82668	250				82673	43				82673	216
82715	30				82711	237				82716	45				82716	235
82758	36				82754	248				82758	30				82759	226
82800	51				82797	240				82801	41				82802	238
82898	1056				82895	934				82899	333				82899	675
82941	1250				82938	1088				82942	394				82942	700
82984	1187				82981	1048				82985	392				82985	634
83027	1154				83024	1005				83028	347				83028	669
83070	1076				83067	976				83071	374				83071	674
83113	1080				83110	922				83114	319				83114	608
83156	1025				83153	966				83157	327				83157	559
83199	1014				83196	937				83200	324				83200	559
83242	1051				83239	901				83243	302				83243	543
83285	992				83282	891				83286	313				83286	544
83328	906				83325	858				83329	283				83329	573
83371	927				83368	902				83372	300				83372	542
83414	974				83411	833				83415	290				83415	537
83457	890				83454	801				83458	296				83458	515
83500	846				83496	814				83501	232				83501	466
83543	883				83539	862				83544	282				83544	530
83586	847				83582	802				83587	255				83587	493
83629	816				83625	771				83630	288				83630	481
83672	842				83668	808				83673	246				83673	486
83715	877				83711	713				83716	256				83716	477
83758	830				83754	773				83758	299				83759	462
83801	781				83797	773				83801	259				83802	455
83843	782				83840	780				83844	240				83845	501
83886	768				83883	717				83887	240				83887	475
83929	839				83926	729				83930	253				83930	459
83972	754				83969	766				83973	284				83973	490
84015	831				84012	755				84016	268				84016	427
84058	817				84055	712				84059	235				84059	438
84101	813				84098	724				84102	254				84102	506
84144	757				84141	700				84145	263				84145	456
84187	737				84184	722				84188	246				84188	457
84230	814				84227	729				84231	251				84231	464
84273	762				84270	791				84274	263				84274	437
84316	816				84313	710				84317	261				84317	437
84359	792				84356	670				84360	261				84360	426
84402	725				84399	668				84403	234				84403	454
84445	786				84442	688				84446	234				84446	469
84488	750				84485	713				84489	271				84489	460
84531	751				84528	701				84532	243				84532	450
84574	734				84571	703				84575	236				84575	447
84617	789				84614	705				84618	250				84618	477
84660	729				84657	692				84661	256				84661	482
84703	745				84700	656				84704	241				84704	435
84746	784				84743	696				84747	268				84747	436
84789	733				84786	634				84790	245				84790	468
84832	692				84828	662				84833	265				84833	433
84875	801				84871	709				84876	209				84876	413
84918	710				84914	681				84919	238				84919	442
84961	679				84957	646				84962	226				84962	406
85004	719				85000	713				85005	274				85005	503
85047	783				85043	656				85048	235				85048	437
85090	752				85086	717				85091	242				85091	451
85133	787				85129	678				85133	222				85134	423
85175	694				85172	663				85176	254				85177	404
85218	709				85215	707				85219	248				85219	418
85261	700				85258	641				85262	224				85262	393
85304	730				85301	643				85305	256				85305	437
85347	688				85344	714				85348	212				85348	465
85390	725				85387	683				85391	227				85391	405
85433	715				85430	647				85434	231				85434	447
85476	711				85473	650				85477	212				85477	445
85519	724				85516	682				85520	254				85520	418
85562	727				85559	698				85563	227				85563	477
85605	706				85602	642				85606	229				85606	440
85648	676				85645	641				85649	225				85649	439
85691	711				85688	650				85692	226				85692	410
85734	727				85731	705				85735	247				85735	447
85777	691				85774	682				85778	221				85778	434
85820	727				85817	635				85821	229				85821	376
85863	682				85860	640				85864	233				85864	435
85906	697				85903	642				85907	219				85907	441
85949	715				85946	679				85950	209				85950	454
85992	679				85989	624				85993	230				85993	426
86035	674				86032	646				86036	239				86036	398
86078	694				86075	663				86079	231				86079	448
86121	673				86118	663				86122	212				86122	429
86164	683				86161	638				86165	226				86165	470
86207	722				86203	634				86208	226				86208	471
86250	696				86246	706				86251	241				86251	426
86293	661				86289	662				86294	226				86294	423
86336	650				86332	647				86337	243				86337	445
86379	723				86375	623				86380	239				86380	397
86422	687				86418	627				86423	213				86423	393
86465	695				86461	677				86465	227				86466	458
86507	674				86504	614				86508	244				86509	442
86550	692				86547	633				86551	227				86552	438
86593	688				86590	664				86594	221				86594	454
86636	666				86633	670				86637	217				86637	421
86679	682				86676	600				86680	232				86680	414
86722	711				86719	600				86723	237				86723	425
86765	721				86762	594				86766	203				86766	429
86808	667				86805	609				86809	208				86809	426
86851	726				86848	629				86852	223				86852	407
86894	667				86891	675				86895	239				86895	433
86988	28				86985	156				86989	27				86989	162
87031	33				87028	183				87032	37				87032	205
87074	38				87071	215				87075	36				87075	231
87117	40				87114	210				87118	35				87118	224
87160	36				87157	230				87161	34				87161	206
87203	41				87200	226				87204	31				87204	220
87246	29				87243	225				87247	44				87247	221
87289	38				87285	226				87290	32				87290	244
87332	43				87328	204				87333	38				87333	224
87375	43				87371	213				87376	42				87376	242
87418	43				87414	230				87419	37				87419	223
87461	33				87457	222				87462	38				87462	196
87504	47				87500	217				87505	46				87505	240
87547	32				87543	223				87548	39				87548	221
87590	36				87586	227				87591	38				87591	216
87632	43				87629	232				87633	36				87634	243
87675	41				87672	255				87676	31				87676	207
[truncated: 3,901 more rows]

## Sheet: Supplementary Figure 2d 
K-GECO1
Intensity (w/cm2)	delta X (%)
6.5	0.323594	0.313667	0.33985	0.322222	0.341239
2.5	0.246753	0.292265	0.268876	0.274586	0.265169
0.5	0.123305	0.136882	0.183908	0.180169	0.116486
0.05	0.053209	0.0863309	0.12963	0.092456	0.10619
0	0	0	0	0	0
R-GECO1
Intensity (w/cm2)	delta X (%)
0	0	0	0	0	0	0	0	0	0
0.0474566	0.268199	0.245283	0.259259	0.230769	0.259542	0.240741	0.277778	0.236364	0.267857
0.0807596	0.351852	0.333333	0.345455	0.327273	0.345455	0.381818	0.375	0.357143	0.333333
0.121556	0.333333	0.364286	0.375	0.379928	0.379928	0.379928	0.389831	0.448276	0.438596
0.158189	0.410714	0.428571	0.403509	0.3879	0.405694	0.423488	0.457627	0.457627	0.433333
0.199817	0.362069	0.403509	0.396552	0.464286	0.446429	0.438596	0.47541	0.47541	0.47541
0.249772	0.413793	0.37931	0.438596	0.464286	0.464286	0.421603	0.47541	0.47541	0.5
0.446259				0.473684	0.431034	0.427119	0.442623	0.5	0.516667
0.804265	0.446429	0.413793	0.396552	0.517857	0.473684	0.482759	0.517241	0.466667
4.99544	0.413793	0.428571	0.392857	0.448276	0.535714	0.448276	0.5	0.473684
RCaMP1h
Intensity (w/cm2)	delta X (%)
6.5	0	0	0	0	0	0
0	0	0	0	0	0	0
