# Supplementary material for: A genetically encoded Ca2+ indicator based on circularly permutated sea anemone red fluorescent protein eqFP578
Source: BMC Biol. 2018 Jan 16;16:9. doi: 10.1186/s12915-018-0480-0 (PMC5771076; doi:10.1186/s12915-018-0480-0)
Supplement: Supplementary file 14 — Numeric data for Additional file 5: Figure S3. (XLSX 88 kb) [file 12915_2018_480_MOESM14_ESM.xlsx]

## Sheet: Supplementary Figure 3c
Time (s)	cell1	cell2	405 laser
0.1769	0	0	0
0.4767	-0.00231417	-0.00120186	0
0.7775	-0.00943908	-0.0102849	0
1.0793	-0.0127953	-0.0140416	0
1.3791	-0.0201419	-0.0218871	0
1.6799	-0.0164739	-0.0228583	0
1.9797	-0.022603	-0.0238444	0
2.2814	-0.0237107	-0.0235123	0
2.5822	-0.0229315	-0.0280646	0
2.882	-0.0216834	-0.0300678	0
3.1828	-0.025536	-0.0317096	0
3.4836	-0.0301083	-0.0351657	0
3.7844	-0.0328548	-0.0355261	0
4.0851	-0.0389209	-0.0398744	0
4.3859	-0.0392563	-0.0441025	0
4.6867	-0.0402548	-0.049328	0
4.9875	-0.0412205	-0.0535919	0
5.2883	-0.041546	-0.0603717	0
5.589	-0.040238	-0.0587902	0
5.8898	-0.0455559	-0.0613236	0
6.1906	-0.0545435	-0.0716646	0
6.4894	-0.0534958	-0.0723411	0
6.7902	-0.0590548	-0.0793248	0
7.091	-0.0663102	-0.082916	0
7.3928	-0.0664006	-0.0817317	0
7.6935	-0.0711426	-0.0864543	0
7.9943	-0.0719867	-0.0929665	0
8.2951	-0.0783568	-0.0950216	0
8.5959	-0.0806336	-0.0994158	0
8.8967	-0.0819912	-0.0999187	0
9.1974	-0.0821324	-0.0979726	0
9.4963	-0.0872339	-0.102477	0
9.798	-0.0884339	-0.107369	0
10.0978	-0.0913021	-0.1084	0
10.3986	-0.0950948	-0.110662	0
10.7004	-0.0983786	-0.113447	0
11.0012	-0.102448	-0.114496	0
11.3019	-0.105135	-0.119069	0
11.6027	-0.106122	-0.116406	0
11.9035	-0.108096	-0.1187	0
12.2023	-0.110876	-0.122842	0
12.5031	-0.108419	-0.123655	0
12.8039	-0.110549	-0.128704	0
13.1047	-0.113337	-0.134848	0
13.4054	-0.113809	-0.131699	0
13.7062	-0.120041	-0.133231	0
14.007	-0.119045	-0.129351	0
14.3078	-0.117833	-0.130002	0
14.6086	-0.117934	-0.131414	0
14.9093	-0.1233	-0.134898	0
15.2101	-0.124176	-0.134639	0
15.5109	-0.125603	-0.138211	0
15.8107	-0.131302	-0.142867	0
16.1115	-0.132696	-0.138207	0
16.4123	-0.131491	-0.137915	0
16.713	-0.133094	-0.141011	0
17.0138	-0.130368	-0.138765	0
17.3146	-0.13133	-0.141706	0
17.6154	-0.130457	-0.141946	0
17.9162	-0.129399	-0.142253	0
18.217	-0.129449	-0.147804	0
18.5168	-0.133441	-0.146989	0
18.8175	-0.133854	-0.150225	0
19.1183	-0.136719	-0.14898	0
19.4191	-0.136482	-0.14608	0
19.7199	-0.138695	-0.14785	0
20.0207	-0.13462	-0.143789	0
20.3215	-0.13824	-0.148843	0
20.6212	-0.139017	-0.150682	0
20.923	-0.139058	-0.155431	0
21.2238	-0.14252	-0.154519	0
21.5246	-0.144215	-0.156945	0
21.8244	-0.146365	-0.162741	0
22.1251	-0.147842	-0.164612	0
22.4259	-0.149787	-0.173758	0
22.7267	-0.157207	-0.175589	0
23.0275	-0.157418	-0.178816	0
23.3283	-0.159794	-0.177076	0
23.6291	-0.162527	-0.183563	0
23.9298	-0.163938	-0.186267	0
24.2306	-0.168707	-0.183996	0
24.5314	-0.169565	-0.1874	0
24.8322	-0.173932	-0.188703	0
25.133	-0.176755	-0.19166	0
25.4337	-0.181882	-0.194615	0
25.7345	-0.175857	-0.190626	0
26.0333	-0.178942	-0.194661	0
26.3341	-0.17867	-0.193808	0
26.6349	-0.180242	-0.19631	0
26.9357	-0.178903	-0.194398	0
27.2365	-0.17824	-0.191554	0
27.5373	-0.179641	-0.189406	0
27.838	-0.179924	-0.189384	0
28.1388	-0.177876	-0.188296	0
28.4396	-0.184309	-0.194556	0
28.7404	-0.186727	-0.199872	0
29.0412	-0.186287	-0.202517	0
29.3419	-0.18846	-0.205793	0
29.6417	-0.18894	-0.208263	0
29.9425	-0.189828	-0.207453	0
30.2433	-0.190896	-0.20491	0
30.5441	-0.197192	-0.212628	0
30.8449	-0.21496	-0.221376	5
31.1456	-0.213021	-0.222724	5
31.4464	-0.209859	-0.220034	5
31.7472	-0.208976	-0.220334	5
32.048	-0.209486	-0.217125	5
32.3488	-0.213516	-0.223075	5
32.6486	-0.210759	-0.225285	5
32.9494	-0.212352	-0.223374	5
33.2501	-0.212164	-0.225755	5
33.5509	-0.206336	-0.221588	5
33.8517	-0.205763	-0.219764	5
34.1525	-0.208362	-0.221795	5
34.4533	-0.207561	-0.221321	5
34.754	-0.210631	-0.22254	5
35.0548	-0.210379	-0.225586	5
35.3556	-0.205768	-0.219852	5
35.6564	-0.207045	-0.217439	5
35.9572	-0.208516	-0.217725	5
36.2579	-0.210552	-0.21913	5
36.5568	-0.210217	-0.221361	5
36.8575	-0.210515	-0.2182	5
37.1584	-0.211274	-0.218685	5
37.4601	-0.207677	-0.222922	5
37.7599	-0.207936	-0.222959	5
38.0607	-0.205103	-0.223643	5
38.3615	-0.204911	-0.217311	5
38.6622	-0.208385	-0.220099	5
38.963	-0.211682	-0.222634	5
39.2638	-0.211173	-0.222749	5
39.5646	-0.212628	-0.2269	5
39.8644	-0.213196	-0.22729	5
40.1661	-0.216821	-0.228498	5
40.4669	-0.219143	-0.234786	5
40.7677	-0.217154	-0.232447	5
41.0675	-0.222863	-0.231509	5
41.3683	-0.223614	-0.235909	5
41.67	-0.2248	-0.240187	5
41.9698	-0.227389	-0.244062	5
42.2697	-0.225819	-0.245596	5
42.5704	-0.224807	-0.245466	5
42.8722	-0.226542	-0.244914	5
43.173	-0.228488	-0.244402	5
43.4738	-0.231626	-0.249658	5
43.7745	-0.232926	-0.253173	5
44.0753	-0.234619	-0.254621	5
44.3761	-0.234835	-0.25353	5
44.6759	-0.236885	-0.253019	5
44.9757	-0.233644	-0.247613	5
45.2775	-0.235155	-0.244606	5
45.5782	-0.233929	-0.23663	5
45.878	-0.239099	-0.247181	5
46.1788	-0.241329	-0.252406	5
46.4796	-0.243271	-0.250983	5
46.7814	-0.242434	-0.25042	5
47.0821	-0.24355	-0.249786	5
47.3829	-0.242851	-0.254946	5
47.6827	-0.240931	-0.254358	5
47.9835	-0.243741	-0.256007	5
48.2833	-0.24571	-0.253984	5
48.5851	-0.245754	-0.252306	5
48.8849	-0.247268	-0.25391	5
49.1866	-0.24574	-0.249526	5
49.4864	-0.247897	-0.251578	5
49.7882	-0.249214	-0.252313	5
50.089	-0.249801	-0.251562	5
50.3878	-0.250575	-0.25471	5
50.6886	-0.25037	-0.254847	5
50.9894	-0.254902	-0.255861	5
51.2901	-0.257132	-0.257213	5
51.5909	-0.252902	-0.259284	5
51.8917	-0.255772	-0.261826	5
52.1925	-0.257867	-0.267067	5
52.4933	-0.257115	-0.264533	5
52.7941	-0.25626	-0.261605	5
53.0939	-0.260518	-0.2645	5
53.3946	-0.260654	-0.265032	5
53.6954	-0.262361	-0.265408	5
53.9972	-0.264448	-0.266489	5
54.297	-0.263831	-0.267554	5
54.5983	-0.265104	-0.26504	5
54.8995	-0.267547	-0.264286	5
55.2003	-0.267196	-0.267829	5
55.5011	-0.268763	-0.268484	5
55.8019	-0.270834	-0.268177	5
56.1017	-0.273308	-0.273357	5
56.4015	-0.270998	-0.27498	5
56.7032	-0.269363	-0.277579	5
57.004	-0.273028	-0.284242	5
57.3048	-0.272224	-0.284037	5
57.6056	-0.273589	-0.284429	5
57.9054	-0.272083	-0.286838	5
58.2062	-0.273072	-0.285135	5
58.5069	-0.273377	-0.285126	5
58.8077	-0.270392	-0.283674	5
59.1085	-0.266156	-0.281685	5
59.4093	-0.258522	-0.283105	0
59.7101	-0.272203	-0.289689	0
60.0108	-0.276463	-0.296427	0
60.3106	-0.28208	-0.295672	0
60.6114	-0.287954	-0.301176	0
60.9122	-0.289629	-0.300011	0
61.213	-0.289233	-0.300227	0
61.5138	-0.290182	-0.304009	0
61.8146	-0.291724	-0.304575	0
62.1153	-0.293932	-0.306125	0
62.4161	-0.292381	-0.307881	0
62.7159	-0.293843	-0.307315	0
63.0167	-0.294719	-0.306438	0
63.3175	-0.297236	-0.306598	0
63.6183	-0.299628	-0.305506	0
63.919	-0.297039	-0.307134	0
64.2198	-0.298744	-0.310539	0
64.5206	-0.299745	-0.311491	0
64.8204	-0.300489	-0.313674	0
65.1212	-0.300806	-0.317037	0
65.422	-0.303354	-0.318985	0
65.7227	-0.304522	-0.31939	0
66.0235	-0.304321	-0.320484	0
66.3253	-0.303969	-0.320017	0
66.6241	-0.305968	-0.317981	0
66.9249	-0.306031	-0.319016	0
67.2257	-0.309326	-0.32219	0
67.5265	-0.307022	-0.31862	0
67.8272	-0.306689	-0.321024	0
68.129	-0.30866	-0.322504	0
68.4298	-0.313344	-0.322004	0
68.7296	-0.314153	-0.324128	0
69.0304	-0.314574	-0.322534	0
69.3311	-0.312641	-0.323413	0
69.6309	-0.313933	-0.322878	0
69.9317	-0.315861	-0.325378	0
70.2325	-0.315698	-0.322341	0
70.5333	-0.317434	-0.324595	0
70.8341	-0.320166	-0.325852	0
71.1348	-0.320654	-0.328589	0
71.4356	-0.319794	-0.330367	0
71.7364	-0.324441	-0.328884	0
72.0372	-0.322663	-0.330243	0
72.338	-0.322431	-0.32963	0
72.6378	-0.322332	-0.327623	0
72.9386	-0.319738	-0.329795	0
73.2393	-0.324054	-0.331212	0
73.5401	-0.323824	-0.331931	0
73.8409	-0.32768	-0.337107	0
74.1427	-0.324818	-0.331859	0
74.4434	-0.325982	-0.334683	0
74.7432	-0.329145	-0.335439	0
75.043	-0.328727	-0.334574	0
75.3448	-0.332499	-0.332008	0
75.6456	-0.330117	-0.330923	0
75.9464	-0.330398	-0.333669	0
76.2471	-0.331008	-0.329661	0
76.5479	-0.332206	-0.334322	0
76.8487	-0.33279	-0.331859	0
77.1495	-0.33397	-0.337038	0
77.4503	-0.339378	-0.339214	0
77.7491	-0.33689	-0.339993	0
78.0499	-0.335176	-0.335136	0
78.3516	-0.339113	-0.342164	0
78.6524	-0.340867	-0.342021	0
78.9532	-0.341029	-0.339888	0
79.254	-0.341385	-0.341798	0
79.5548	-0.343282	-0.342491	0
79.8555	-0.342243	-0.345989	0
80.1563	-0.346697	-0.347586	0
80.4551	-0.348868	-0.35057	0
80.7559	-0.350134	-0.354138	0
81.0567	-0.349854	-0.349242	0
81.3575	-0.349673	-0.350089	0
81.6583	-0.35534	-0.357055	0
81.96	-0.354028	-0.353773	0
82.2608	-0.352144	-0.352079	0
82.5606	-0.356257	-0.351442	0
82.8604	-0.357837	-0.354999	0
83.1612	-0.355352	-0.356364	0
83.462	-0.354511	-0.354227	0
83.7628	-0.356717	-0.35671	0
84.0635	-0.357408	-0.357181	0
84.3643	-0.359928	-0.356231	0
84.6651	-0.36033	-0.360516	0
84.9659	-0.362051	-0.360683	0

## Sheet: Supplementary Figure 3d
Time (s)	cell1	cell2	405 nm laser
0	0	0	0
0.044	-0.00168938	-0.0014709	0
0.099	-0.00220259	-0.00150666	0
0.139	-0.00182682	-0.000914969	0
0.186	-0.00153734	-0.00100754	0
0.232	-0.00125699	-0.000834639	0
0.278	-9.36009e-05	0.000516262	0
0.325	-0.00176472	-0.00112608	0
0.372	-0.000228295	0.000589734	0
0.418	-0.000465722	0.000696513	0
0.466	-0.000878479	0.000151842	0
0.512	0.000415497	0.00167516	0
0.56	-0.000718216	3.96748e-05	0
0.606	-0.000345182	0.00098991	0
0.654	-0.0018775	-0.000920846	0
0.7	-0.0018154	-0.000709737	0
0.747	-0.00298381	-0.00222718	0
0.793	-0.0040294	-0.0027694	0
0.841	-0.0017008	-0.000457974	0
0.887	-0.000607721	0.000674471	0
0.934	-0.0022866	-0.00110453	0
0.981	-0.000615483	0.00118143	0
1.028	-0.000202726	0.00146748	0
1.075	-0.00148437	-8.52273e-05	0
1.121	-3.88101e-05	0.00142045	0
1.168	-0.00053558	0.000904193	0
1.215	-0.00144693	0.000134698	0
1.262	-0.00156291	0.000350216	0
1.309	-0.00294683	-0.00160413	0
1.356	-0.00129261	0.000331113	0
1.403	-0.00211675	-0.000119024	0
1.45	-0.00277972	-0.00073031	0
1.496	-0.000890807	0.000835619	0
1.543	-0.00264092	-0.00044328	0
1.589	-0.00246467	0.000133719	0
1.636	-0.00267744	-0.000245396	0
1.683	-0.00356962	-0.00104722	0
1.73	-0.00384312	-0.00145523	0
1.777	-0.00475173	-0.00242604	0
1.824	-0.00435358	-0.00149638	0
1.87	-0.00258293	-8.17986e-05	0
1.918	-0.00362624	-0.00100852	0
1.965	-0.00383444	-0.00120935	0
2.012	-0.00349656	-0.000900274	0
2.059	-0.0074415	-0.00473501	0
2.106	-0.00641463	-0.00344877	0
2.153	-0.00757756	-0.00459052	0
2.198	-0.00806748	-0.00512539	0
2.244	-0.00715339	-0.00451215	0
2.291	-0.00971577	-0.00688137	0
2.338	-0.00816519	-0.00513274	0
2.385	-0.0077812	-0.00483787	0
2.432	-0.00689268	-0.00357122	0
2.479	-0.00567769	-0.002596	0
2.526	-0.00637125	-0.00276156	0
2.574	-0.00592836	-0.00262098	0
2.62	-0.00499144	-0.00173736	0
2.667	-0.00631281	-0.00280221	0
2.714	-0.00420976	-0.000588264	0
2.76	-0.00657261	-0.00296434	0
2.807	-0.00644613	-0.00238343	0
2.854	-0.00507408	-0.00174373	0
2.901	-0.00776705	-0.00352762	0
2.948	-0.00582654	-0.0021008	0
2.994	-0.00620688	-0.00246131	0
3.041	-0.00808118	-0.00438969	0
3.089	-0.00659635	-0.00258817	0
3.134	-0.00909298	-0.0054281	0
3.181	-0.00856699	-0.0045386	0
3.228	-0.00837386	-0.00415116	0
3.275	-0.00969979	-0.00563773	0
3.322	-0.00841175	-0.00416193	0
3.368	-0.00893637	-0.00472571	0
3.415	-0.0110476	-0.00669524	0
3.462	-0.0098491	-0.00552312	0
3.509	-0.010755	-0.00632396	0
3.557	-0.0102313	-0.00618828	0
3.604	-0.00913636	-0.00474677	0
3.651	-0.012353	-0.00805741	0
3.698	-0.0126507	-0.00814165	0
3.744	-0.0127631	-0.00787666	0
3.791	-0.0140305	-0.00932357	0
3.838	-0.0120654	-0.00711795	0
3.885	-0.0127818	-0.00738489	0
3.932	-0.0136374	-0.00890968	0
3.979	-0.0123526	-0.00735061	0
4.025	-0.0136146	-0.0093941	0
4.072	-0.012438	-0.00774393	0
4.118	-0.0129804	-0.00809659	0
4.165	-0.0127042	-0.00813088	0
4.211	-0.0118567	-0.0072115	0
4.258	-0.0148268	-0.00994906	0
4.305	-0.0149803	-0.00995788	0
4.353	-0.0146456	-0.00974285	0
4.399	-0.015798	-0.011034	0
4.446	-0.0131744	-0.00786638	0
4.492	-0.0141374	-0.00903899	0
4.539	-0.0129763	-0.00724334	0
4.587	-0.0123138	-0.00718603	0
4.634	-0.014631	-0.0089856	0
4.681	-0.0132448	-0.00781495	0
4.728	-0.0129069	-0.00751029	0
4.775	-0.0147908	-0.00986628	0
4.822	-0.0133858	-0.00802704	0
4.868	-0.0167605	-0.0113578	0
4.915	-0.0157067	-0.01036	0
4.962	-0.0161213	-0.0106083	0
5.008	-0.0172093	-0.0120136	0
5.055	-0.0161943	-0.0104692	0
5.102	-0.0172107	-0.0117898	0
5.149	-0.0169879	-0.011659	0
5.196	-0.0161003	-0.010889	0
5.242	-0.0171244	-0.0115576	0
5.289	-0.0163377	-0.010914	0
5.336	-0.0170509	-0.0115169	0
5.383	-0.0176673	-0.0118515	0
5.43	-0.0172427	-0.0117991	0
5.477	-0.0180714	-0.0124089	0
5.524	-0.0175595	-0.0119431	0
5.571	-0.0177486	-0.011612	0
5.617	-0.0191772	-0.0135418	0
5.663	-0.0183266	-0.0126533	0
5.71	-0.0190617	-0.0130442	0
5.757	-0.0196813	-0.0137911	0
5.805	-0.0193768	-0.013343	0
5.852	-0.0193526	-0.0134595	0
5.899	-0.0207908	-0.014881	0
5.946	-0.0236915	-0.0174902	0
5.991	-0.0250841	-0.0187657	0
6.038	-0.0253489	-0.0192775	0
6.085	-0.0244636	-0.0187373	0
6.132	-0.0241372	-0.0180025	0
6.179	-0.022945	-0.0171175	0
6.226	-0.0254453	-0.0193294	0
6.273	-0.0216337	-0.0153414	0
6.32	-0.0228313	-0.0167457	0
6.366	-0.0239294	-0.0180456	0
6.413	-0.0227729	-0.016731	0
6.46	-0.02539	-0.0193206	0
6.507	-0.0243015	-0.0178953	0
6.554	-0.0233308	-0.017212	0
6.601	-0.0229961	-0.0163426	0
6.648	-0.0220556	-0.0157259	0
6.695	-0.0233422	-0.0169539	0
6.741	-0.0253389	-0.0196057	0
6.788	-0.022971	-0.0164983	0
6.835	-0.0245408	-0.0187505	0
6.882	-0.0239573	-0.0178345	0
6.929	-0.0256087	-0.019449	0
6.976	-0.026058	-0.019401	0
7.023	-0.0250124	-0.0187324	0
7.068	-0.0255051	-0.0188485	0
7.115	-0.0297103	-0.0234336	0
7.161	-0.0285971	-0.0221454	0
7.209	-0.0309732	-0.0240635	0
7.256	-0.0300532	-0.023557	0
7.302	-0.0307481	-0.0250054	0
7.349	-0.0303801	-0.0237716	0
7.396	-0.0293825	-0.0227493	0
7.444	-0.0315449	-0.0248991	0
7.491	-0.031722	-0.0252351	0
7.537	-0.0307216	-0.024326	0
7.584	-0.0330023	-0.0266012	0
7.631	-0.0316394	-0.0248442	0
7.678	-0.0320476	-0.0253306	0
7.725	-0.0323823	-0.025888	0
7.772	-0.0298728	-0.0234948	0
7.819	-0.0311403	-0.0242898	0
7.866	-0.0300226	-0.0234003	0
7.912	-0.0308198	-0.0242183	0
7.959	-0.0318426	-0.0250921	0
8.006	-0.0329722	-0.0260296	0
8.053	-0.0329105	-0.0263695	0
8.099	-0.0324603	-0.0256559	0
8.146	-0.0315627	-0.0246429	0
8.193	-0.0315074	-0.0245734	0
8.24	-0.030602	-0.023461	0
8.286	-0.0309253	-0.0235007	0
8.333	-0.032785	-0.0250103	0
8.379	-0.0295053	-0.0226014	0
8.426	-0.0319038	-0.02517	0
8.473	-0.0325174	-0.0252194	0
8.52	-0.0316348	-0.0247409	0
8.567	-0.0327256	-0.0255951	0
8.614	-0.0315869	-0.0243525	0
8.66	-0.033011	-0.026104	0
8.707	-0.0331302	-0.0261569	0
8.754	-0.0319074	-0.0250108	0
8.801	-0.0320731	-0.025001	0
8.848	-0.0308874	-0.0244034	0
8.895	-0.0306691	-0.0235604	0
8.942	-0.032038	-0.0252669	0
8.989	-0.0310696	-0.0239116	0
9.035	-0.0326978	-0.025435	0
9.083	-0.0315239	-0.0247561	0
9.13	-0.0311052	-0.023919	0
9.175	-0.0331365	-0.0264009	0
9.222	-0.0315545	-0.024927	0
9.269	-0.0332187	-0.0261535	0
9.316	-0.0325462	-0.0253742	0
9.363	-0.0341561	-0.0271052	0
9.409	-0.0361295	-0.0290174	0
9.456	-0.0358866	-0.0288499	0
9.503	-0.0367057	-0.029855	0
9.55	-0.0373837	-0.0303282	0
9.597	-0.0362304	-0.0288906	0
9.644	-0.0342808	-0.0270244	0
9.691	-0.0347771	-0.027594	0
9.738	-0.0341547	-0.026682	0
9.784	-0.0360633	-0.0286555	0
9.832	-0.0349666	-0.0274226	0
9.878	-0.034268	-0.0268794	0
9.925	-0.0344757	-0.0268481	0
9.972	-0.0345561	-0.0270984	0
10.02	-0.035435	-0.0276479	0
10.067	-0.0356592	-0.0281299	0
10.114	-0.036566	-0.0289435	0
10.158	-0.0394279	-0.0318471	0
10.205	-0.0381549	-0.0303527	0
10.252	-0.0387124	-0.0309453	0
10.299	-0.0388987	-0.0317873	0
10.346	-0.0372979	-0.0297032	0
10.393	-0.0386873	-0.031395	0
10.44	-0.0378221	-0.0304021	0
10.487	-0.038201	-0.0308111	0
10.533	-0.0391001	-0.0315547	0
10.581	-0.0386293	-0.0310438	0
10.627	-0.0395315	-0.0317192	0
10.674	-0.0388183	-0.0312187	0
10.721	-0.0388476	-0.0314195	0
10.768	-0.0404612	-0.0329683	0
10.815	-0.0378394	-0.0304898	0
10.863	-0.0374865	-0.0299721	0
10.909	-0.0374983	-0.0298472	0
10.956	-0.0361085	-0.0283057	0
11.003	-0.037439	-0.0299241	0
11.05	-0.0379508	-0.0299892	0
11.097	-0.036829	-0.0286643	0
11.142	-0.0386868	-0.0308547	0
11.189	-0.0365628	-0.0288509	0
11.236	-0.0377202	-0.0298785	0
11.282	-0.0382627	-0.0299912	0
11.329	-0.0376102	-0.0298335	0
11.376	-0.0402721	-0.032693	0
11.423	-0.039469	-0.0312412	0
11.47	-0.0391252	-0.030503	0
11.517	-0.039395	-0.0309542	0
11.564	-0.0382791	-0.0301724	0
11.611	-0.0398881	-0.0316374	0
11.657	-0.0403927	-0.0319857	0
11.704	-0.0393028	-0.0310301	0
11.751	-0.0440353	-0.0356916	0
11.798	-0.0402274	-0.0319029	0
11.845	-0.0406255	-0.0318157	0
11.893	-0.0431815	-0.0325132	5
11.94	-0.0459923	-0.0343245	5
11.987	-0.0361674	-0.0233905	5
12.033	-0.0189398	-0.00435639	5
12.08	-0.0139579	0.00318133	5
12.125	-0.00557496	0.0123643	5
12.172	0.0165021	0.0364307	5
12.219	0.0240248	0.0461222	5
12.266	0.0297016	0.0534179	5
12.313	0.0478273	0.0728688	5
12.36	0.0580878	0.0851097	5
12.407	0.0633518	0.0917658	5
12.453	0.0793334	0.108677	5
12.5	0.0913892	0.121961	5
12.547	0.0950264	0.127151	5
12.594	0.102307	0.135302	5
12.641	0.115698	0.149715	5
12.688	0.11945	0.154893	5
12.735	0.122487	0.158829	5
12.782	0.137636	0.174052	5
12.828	0.141859	0.179867	5
12.875	0.139322	0.178221	5
12.922	0.155571	0.194207	5
12.969	0.160198	0.199702	5
13.016	0.156863	0.198304	5
13.063	0.167056	0.207713	5
13.109	0.173269	0.21462	5
13.156	0.172025	0.214214	5
13.202	0.175456	0.217612	5
13.249	0.184154	0.226032	5
13.296	0.185597	0.227999	5
13.343	0.181887	0.224812	5
13.39	0.192151	0.234647	5
13.437	0.194167	0.238296	5
13.484	0.184971	0.229549	5
13.531	0.197426	0.241	5
13.577	0.198791	0.242868	5
13.624	0.190838	0.236019	5
13.671	0.200175	0.24399	5
13.718	0.204996	0.249488	5
13.765	0.199078	0.24504	5
13.813	0.1989	0.243681	5
13.86	0.206948	0.25051	5
13.906	0.206748	0.251587	5
13.953	0.199555	0.245133	5
13.999	0.211093	0.255416	5
14.047	0.211516	0.256402	5
14.093	0.202567	0.247901	5
14.14	0.211391	0.255607	5
14.186	0.213044	0.257535	5
14.234	0.204913	0.250284	5
14.281	0.208769	0.253209	5
14.327	0.211248	0.255456	5
14.374	0.205791	0.25125	5
14.42	0.206244	0.250709	5
14.467	0.213223	0.257843	5
14.515	0.209929	0.255321	5
14.561	0.20106	0.246033	5
14.609	0.21076	0.25507	5
14.656	0.20919	0.254115	5
14.701	0.198494	0.244087	5
14.749	0.210076	0.254454	5
14.796	0.213656	0.257948	5
14.842	0.203853	0.249597	5
14.889	0.20802	0.252421	5
14.936	0.21305	0.256848	5
14.983	0.207462	0.252898	5
15.03	0.205034	0.250283	5
15.075	0.208209	0.252008	5
15.122	0.205454	0.249983	5
15.17	0.200238	0.245127	5
15.216	0.206599	0.250713	5
15.263	0.204452	0.248874	5
15.31	0.196047	0.241649	5
15.358	0.203659	0.247697	5
15.405	0.206658	0.250473	5
15.451	0.196116	0.241595	5
15.497	0.201762	0.246443	5
15.544	0.204723	0.248924	5
15.591	0.197801	0.243246	5
15.638	0.198241	0.242998	5
15.685	0.203957	0.248377	5
15.732	0.199625	0.244659	5
15.779	0.193308	0.239048	5
15.825	0.199783	0.244305	5
15.872	0.201245	0.246141	5
15.919	0.192805	0.238465	5
15.966	0.200573	0.245292	5
16.013	0.20439	0.249557	5
16.06	0.190797	0.236897	5
16.107	0.198779	0.243827	5
16.154	0.202433	0.247342	5
16.2	0.19611	0.242255	5
16.247	0.194376	0.239937	5
16.293	0.201325	0.246524	5
16.34	0.199886	0.245396	5
16.387	0.191488	0.237894	5
16.434	0.197833	0.242582	5
16.481	0.199817	0.245396	5
16.528	0.18752	0.233922	5
16.574	0.194949	0.24007	5
16.622	0.195436	0.240478	5
16.669	0.185629	0.231444	5
16.715	0.191203	0.236466	5
16.762	0.196382	0.24132	5
16.81	0.188956	0.234563	5
16.857	0.186265	0.232287	5
16.904	0.190584	0.235068	5
16.95	0.186821	0.232219	5
16.995	0.180534	0.226801	5
17.042	0.188226	0.233175	5
17.089	0.189235	0.234544	5
17.136	0.180429	0.226744	5
17.183	0.189483	0.234702	5
17.23	0.195427	0.240872	5
17.277	0.184198	0.230749	5
17.323	0.187714	0.233477	5
17.37	0.193969	0.239152	5
17.417	0.187638	0.233509	5
17.464	0.184036	0.230147	5
17.511	0.191091	0.236214	5
17.558	0.189757	0.235442	5
17.606	0.178268	0.224229	5
17.653	0.182743	0.227462	5
17.699	0.183237	0.229148	5
17.746	0.174647	0.220536	5
17.792	0.181307	0.226415	5
17.839	0.184023	0.228993	5
17.886	0.173883	0.220167	5
17.934	0.177039	0.222287	5
17.98	0.184025	0.229112	5
18.027	0.176186	0.222707	5
18.073	0.174189	0.220964	5
18.119	0.181488	0.227375	5
18.167	0.178188	0.224397	5
18.213	0.171912	0.219063	5
18.261	0.178635	0.22434	5
18.308	0.183261	0.228905	5
18.355	0.174727	0.221572	5
18.402	0.17686	0.222621	5
18.448	0.184155	0.229992	5
18.494	0.171473	0.2183	5
18.542	0.16945	0.215509	5
18.589	0.175665	0.221144	5
18.635	0.169116	0.215797	5
18.683	0.167935	0.21438	5
18.73	0.175515	0.221511	5
18.777	0.171834	0.218131	5
18.823	0.165898	0.213262	5
18.869	0.173131	0.219089	5
18.917	0.171443	0.21736	5
18.963	0.162809	0.210381	5
19.01	0.168231	0.213926	5
19.057	0.172885	0.218641	5
19.104	0.164513	0.211566	5
19.151	0.165399	0.212211	5
19.197	0.171515	0.217672	5
19.243	0.165311	0.211659	5
19.29	0.161442	0.208046	5
19.337	0.169199	0.214853	5
19.385	0.166032	0.212204	5
19.432	0.158983	0.205806	5
19.479	0.162868	0.208992	5
19.526	0.164959	0.211669	5
19.572	0.158501	0.205913	5
19.619	0.160395	0.206532	5
19.666	0.167392	0.213604	5
19.713	0.159165	0.206527	5
19.759	0.159912	0.206882	5
19.806	0.167447	0.213534	5
19.854	0.160854	0.207345	5
19.901	0.156193	0.203282	5
19.946	0.167134	0.213411	5
19.992	0.164686	0.211338	5
20.039	0.156085	0.203582	5
20.087	0.159109	0.205239	5
20.134	0.161136	0.207759	5
20.181	0.152502	0.200473	5
20.227	0.154411	0.201267	5
20.274	0.159517	0.206028	5
20.322	0.15396	0.201066	5
20.368	0.153721	0.200223	5
20.415	0.162676	0.209297	5
20.462	0.157326	0.204457	5
20.509	0.151016	0.198092	5
20.556	0.161723	0.208042	5
20.603	0.158832	0.205915	5
20.65	0.149638	0.197291	5
20.697	0.154865	0.200755	5
20.743	0.158032	0.20459	5
20.79	0.152082	0.199587	5
20.837	0.151671	0.198058	5
20.884	0.158506	0.204974	5
20.929	0.153994	0.201282	5
20.976	0.144859	0.191413	5
21.024	0.154633	0.200929	5
21.071	0.149421	0.196281	5
21.117	0.143308	0.190671	5
21.164	0.151009	0.19658	5
21.21	0.149521	0.195536	5
21.257	0.144949	0.192086	5
21.304	0.148509	0.194481	5
21.351	0.148671	0.194499	5
21.398	0.140605	0.187166	5
21.445	0.1426	0.188525	5
21.492	0.149982	0.195668	5
21.539	0.144956	0.19177	5
21.586	0.139984	0.1866	5
21.633	0.150244	0.195864	5
21.68	0.148848	0.195192	5
21.727	0.140409	0.187349	5
21.774	0.149089	0.194851	5
21.821	0.149773	0.195655	5
21.866	0.140804	0.188324	5
21.913	0.144024	0.190679	5
21.96	0.147608	0.194152	5
22.007	0.138039	0.185016	5
22.054	0.139667	0.186183	5
22.101	0.144137	0.190264	5
22.148	0.139632	0.18665	5
22.195	0.132262	0.178816	5
22.241	0.140002	0.186346	5
22.288	0.140772	0.187534	5
22.334	0.130276	0.177086	5
22.381	0.139349	0.185862	5
22.428	0.138985	0.185209	5
22.475	0.131002	0.178321	5
22.522	0.138297	0.184649	5
22.569	0.139739	0.18652	5
22.615	0.131181	0.178646	5
22.663	0.132196	0.179057	5
22.71	0.136047	0.181718	5
22.757	0.134946	0.182129	5
22.804	0.130754	0.177589	5
22.85	0.138978	0.185509	5
22.897	0.138211	0.184952	5
22.944	0.128639	0.175708	5
22.99	0.137143	0.183854	5
23.037	0.137364	0.183572	5
23.084	0.129224	0.176736	5
23.131	0.135064	0.181955	5
23.178	0.137197	0.183391	5
23.225	0.129248	0.176056	5
23.272	0.129935	0.176538	5
23.319	0.132723	0.178822	5
23.365	0.130724	0.177415	5
23.412	0.123678	0.170406	5
23.459	0.130466	0.175832	5
23.506	0.132561	0.179083	5
23.553	0.124162	0.170905	5
23.599	0.131659	0.177566	5
23.646	0.13251	0.179074	5
23.693	0.125035	0.172097	5
23.739	0.130638	0.176886	5
23.786	0.131721	0.178365	5
23.833	0.124877	0.171525	5
23.88	0.128357	0.174732	5
23.928	0.131172	0.177148	5
23.974	0.127507	0.174461	5
24.021	0.12209	0.168714	5
24.068	0.131286	0.177275	5
24.114	0.129501	0.176465	5
24.161	0.120458	0.167965	5
24.207	0.127414	0.173594	5
24.254	0.128009	0.173965	5
24.301	0.119132	0.16638	5
24.349	0.124087	0.170416	5
24.396	0.128072	0.174047	5
24.442	0.120721	0.167292	5
24.488	0.12151	0.168003	5
24.536	0.124401	0.170569	5
24.583	0.122368	0.169531	5
24.63	0.116338	0.163226	5
24.677	0.121485	0.167903	5
24.724	0.119553	0.166017	5
24.771	0.11313	0.160453	5
24.817	0.118236	0.164462	5
24.863	0.12073	0.16678	5
24.91	0.112439	0.159053	5
24.957	0.117698	0.164253	5
25.004	0.119591	0.165206	5
25.051	0.112054	0.159364	5
25.098	0.111081	0.157625	5
25.145	0.116586	0.162212	5
25.192	0.113788	0.160819	5
25.238	0.112093	0.158846	5
25.285	0.115478	0.161256	5
25.332	0.116349	0.162589	5
25.379	0.109224	0.155552	5
25.426	0.112963	0.159075	5
25.473	0.115834	0.16164	5
25.52	0.10905	0.155662	5
25.566	0.110645	0.156978	5
25.613	0.112251	0.15806	5
25.66	0.105804	0.152474	5
25.707	0.107891	0.153787	5
25.754	0.112101	0.158022	5
25.801	0.107649	0.153871	5
25.848	0.105168	0.151726	5
25.895	0.11044	0.156279	5
25.941	0.111288	0.158101	5
25.988	0.105383	0.152552	5
26.034	0.109167	0.155955	5
26.081	0.112735	0.159454	5
26.128	0.104515	0.151632	5
26.175	0.106791	0.153939	5
26.222	0.10995	0.156193	5
26.269	0.104397	0.151227	5
26.316	0.103414	0.150603	5
26.363	0.108253	0.154605	5
26.409	0.105831	0.152563	5
26.456	0.101513	0.148459	5
26.503	0.104323	0.150841	5
26.549	0.104891	0.150826	5
26.596	0.0964948	0.143217	5
26.643	0.0991685	0.145311	5
26.69	0.102416	0.148852	5
26.737	0.0950935	0.141774	5
26.783	0.0965454	0.142671	5
26.83	0.100505	0.146432	5
26.878	0.0929822	0.139833	5
26.924	0.0911769	0.137729	5
26.971	0.0947227	0.141279	5
27.018	0.0917618	0.13839	5
27.065	0.0893377	0.136344	5
27.112	0.0942794	0.140578	5
27.157	0.0938602	0.140275	5
27.205	0.0884099	0.136038	5
27.252	0.09431	0.140937	5
27.299	0.0972837	0.143364	5
27.345	0.0900838	0.137542	5
27.392	0.090471	0.13665	5
27.439	0.0967737	0.14237	5
27.486	0.0887656	0.135073	5
27.532	0.0873063	0.133126	5
27.579	0.0943255	0.139866	5
27.626	0.0890017	0.134407	5
27.673	0.085206	0.13115	5
27.72	0.0890642	0.134186	5
27.767	0.0893053	0.134872	5
27.814	0.0847924	0.131137	5
27.861	0.0881415	0.134079	5
27.907	0.0933831	0.13942	5
27.954	0.0867484	0.133373	5
28.001	0.0892231	0.135461	5
28.048	0.0954574	0.141703	5
28.095	0.0888802	0.135726	5
28.142	0.0865653	0.132969	5
28.188	0.0959007	0.142596	5
28.235	0.0909152	0.137604	5
28.281	0.0883186	0.135782	5
28.328	0.0926115	0.139244	5
28.375	0.0928781	0.139803	5
28.422	0.0866224	0.133851	5
28.47	0.0899596	0.136552	5
28.516	0.0923823	0.138776	5
28.563	0.0882789	0.135429	5
28.61	0.0859201	0.132789	5
28.656	0.0921576	0.138558	5
28.703	0.0852448	0.13255	5
28.75	0.0855416	0.132583	5
28.797	0.0945565	0.141643	5
28.844	0.0909719	0.13835	5
28.891	0.0849864	0.132044	5
28.938	0.0926822	0.139558	5
28.985	0.0919038	0.139066	5
29.031	0.0863544	0.133864	5
29.078	0.0880921	0.134901	5
29.125	0.0920156	0.138704	5
29.172	0.0961783	0.140484	0
29.219	0.0947008	0.138262	0
29.266	0.0904016	0.132992	0
29.313	0.0824327	0.124158	0
29.36	0.073216	0.114202	0
29.406	0.0667301	0.106281	0
29.453	0.0579476	0.0971282	0
29.5	0.0539812	0.0921811	0
29.547	0.0489642	0.0870636	0
29.594	0.0432779	0.0806813	0
29.641	0.0397297	0.0764209	0
29.688	0.0337644	0.0697066	0
29.735	0.0305691	0.0668157	0
29.781	0.0262238	0.06142	0
29.827	0.0205141	0.0549799	0
29.874	0.0180572	0.0521135	0
29.92	0.0141127	0.0478571	0
29.967	0.00944547	0.0433342	0
30.014	0.00775746	0.0407146	0
30.061	0.00186608	0.0347747	0
30.108	-0.000796749	0.0316115	0
30.154	-0.00527407	0.026589	0
30.201	-0.00766386	0.0241957	0
30.248	-0.010376	0.020552	0
30.295	-0.0165454	0.0144656	0
30.342	-0.0167852	0.0139332	0
30.389	-0.017523	0.0126024	0
30.436	-0.0202616	0.00953517	0
30.483	-0.0212406	0.00812304	0
30.529	-0.0231633	0.00611187	0
30.576	-0.0275858	0.00165556	0
30.624	-0.0300505	-0.00128086	0
30.671	-0.031891	-0.00328958	0
30.718	-0.0363094	-0.0079281	0
30.765	-0.0363683	-0.00751812	0
30.811	-0.0379348	-0.0100519	0
30.858	-0.0394754	-0.0115307	0
30.904	-0.0394877	-0.011969	0
30.95	-0.0453946	-0.0184101	0
30.997	-0.0443257	-0.0169421	0
31.045	-0.0485702	-0.0216203	0
31.091	-0.0500189	-0.0229864	0
31.138	-0.0511294	-0.0242462	0
31.185	-0.0518088	-0.0255378	0
31.232	-0.0521088	-0.0255941	0
31.279	-0.054425	-0.0283072	0
31.325	-0.0578627	-0.031634	0
31.372	-0.0569769	-0.0308719	0
31.42	-0.0599772	-0.0339753	0
31.467	-0.0603228	-0.034785	0
31.514	-0.0589562	-0.0331627	0
31.561	-0.0616821	-0.0361618	0
31.608	-0.0613721	-0.0355804	0
31.654	-0.0622222	-0.0366433	0
31.701	-0.0631724	-0.0376166	0
31.748	-0.0639947	-0.0386873	0
31.795	-0.0655115	-0.040362	0
31.841	-0.0656782	-0.0407832	0
31.888	-0.066894	-0.0419127	0
31.935	-0.0692017	-0.0441835	0
31.982	-0.0690368	-0.0444274	0
32.029	-0.0695331	-0.0448477	0
32.075	-0.071949	-0.0476347	0
32.122	-0.0715125	-0.0468182	0
32.169	-0.074804	-0.0503634	0
32.216	-0.0741776	-0.0496576	0
32.262	-0.076508	-0.0520582	0
32.309	-0.0768829	-0.0529472	0
32.356	-0.07676	-0.0521248	0
32.403	-0.0785357	-0.0541595	0
32.449	-0.0772618	-0.0529785	0
32.496	-0.0788572	-0.0546939	0
32.543	-0.080473	-0.0566585	0
32.59	-0.0816003	-0.0578292	0
32.637	-0.0827423	-0.0592232	0
32.684	-0.0837618	-0.0602483	0
32.731	-0.0830669	-0.0588357	0
32.778	-0.0843234	-0.0604056	0
32.824	-0.0829217	-0.0591223	0
32.871	-0.0848805	-0.0609875	0
32.918	-0.0875963	-0.0641938	0
32.965	-0.086653	-0.0629065	0
33.012	-0.0881638	-0.0646189	0
33.059	-0.0871776	-0.0638225	0
33.106	-0.0863877	-0.0630427	0
33.153	-0.0871712	-0.0638587	0
33.199	-0.0866196	-0.0633033	0
33.246	-0.0865365	-0.0629849	0
33.293	-0.0879602	-0.0643711	0
33.339	-0.0880707	-0.0650152	0
33.386	-0.0903176	-0.0669715	0
33.434	-0.0918786	-0.0682783	0
33.481	-0.0915659	-0.068724	0
33.528	-0.0939415	-0.0708155	0
33.574	-0.0921266	-0.0688298	0
33.621	-0.094757	-0.071227	0
33.668	-0.0950697	-0.0717952	0
33.715	-0.0939707	-0.0709375	0
33.762	-0.0951994	-0.0715297	0
33.808	-0.0946839	-0.0711834	0
33.855	-0.094546	-0.071395	0
33.902	-0.0955556	-0.0719759	0
33.948	-0.0946337	-0.0715218	0
33.994	-0.0954259	-0.0720832	0
34.042	-0.0959779	-0.0727684	0
34.089	-0.0946154	-0.071394	0
34.136	-0.0973824	-0.0736981	0
34.183	-0.0961103	-0.0729286	0
34.23	-0.095698	-0.0721439	0
34.277	-0.0980727	-0.0748531	0
34.324	-0.0984563	-0.0750191	0
34.37	-0.0987184	-0.0753306	0
34.417	-0.0994115	-0.076057	0
34.464	-0.0988964	-0.0759948	0
34.511	-0.100549	-0.077718	0
34.558	-0.101017	-0.0780084	0
34.605	-0.100931	-0.0776029	0
34.652	-0.103817	-0.0803522	0
34.698	-0.102153	-0.0795352	0
34.745	-0.104861	-0.0816595	0
34.79	-0.104749	-0.0816164	0
34.837	-0.104949	-0.081945	0
34.884	-0.106092	-0.0830672	0
34.931	-0.103482	-0.0803776	0
34.979	-0.103708	-0.0805902	0
35.026	-0.103464	-0.0803061	0
35.072	-0.102446	-0.0795072	0
35.118	-0.104641	-0.0814058	0
35.165	-0.10407	-0.0809013	0
35.213	-0.103725	-0.0802278	0
35.26	-0.105435	-0.0824486	0
35.306	-0.10343	-0.0801043	0
35.353	-0.105371	-0.0822115	0
35.4	-0.106407	-0.0831647	0
35.446	-0.105967	-0.083245	0
35.493	-0.107907	-0.0850299	0
35.54	-0.107049	-0.0838876	0
35.587	-0.107899	-0.0847164	0
35.634	-0.109677	-0.086804	0
35.681	-0.110191	-0.0870871	0
35.728	-0.110754	-0.0881333	0
35.775	-0.112067	-0.08887	0
35.821	-0.110492	-0.0875656	0
35.868	-0.11322	-0.0906779	0
35.915	-0.111971	-0.0893265	0
35.962	-0.111838	-0.089113	0
36.009	-0.112566	-0.089831	0
36.055	-0.112368	-0.0896287	0
36.102	-0.112584	-0.089592	0
36.149	-0.113328	-0.0904374	0
36.195	-0.113409	-0.0905388	0
36.242	-0.114951	-0.0921581	0
36.289	-0.111673	-0.0890365	0
36.336	-0.113001	-0.0901141	0
36.383	-0.114625	-0.0920616	0
36.43	-0.112903	-0.0896782	0
36.477	-0.11434	-0.0917619	0
36.524	-0.112481	-0.0898624	0
36.57	-0.112917	-0.0902253	0
36.617	-0.112894	-0.0900656	0
36.664	-0.110949	-0.0880716	0
36.711	-0.113405	-0.0909561	0
36.758	-0.112842	-0.0900794	0
36.805	-0.112356	-0.089928	0
36.852	-0.113972	-0.0909664	0
36.899	-0.113951	-0.0910369	0
36.945	-0.115054	-0.0919372	0
36.992	-0.116748	-0.0938416	0
37.039	-0.113965	-0.0908885	0
37.086	-0.115146	-0.0917599	0
37.133	-0.11358	-0.0906612	0
37.18	-0.114743	-0.0916688	0
37.227	-0.116547	-0.0936545	0
37.274	-0.115293	-0.0923389	0
37.32	-0.116381	-0.0936001	0
37.367	-0.115856	-0.0925769	0
37.413	-0.115418	-0.0919323	0
37.46	-0.117455	-0.0943245	0
37.507	-0.117328	-0.0945636	0
37.554	-0.11723	-0.0941987	0
37.601	-0.118419	-0.0955251	0
37.648	-0.116864	-0.0938979	0
37.695	-0.11804	-0.0951905	0
37.742	-0.11846	-0.0953287	0
37.789	-0.117774	-0.0948457	0
37.836	-0.11919	-0.095866	0
37.881	-0.118388	-0.0951396	0
37.928	-0.118832	-0.0955692	0
37.975	-0.121023	-0.0981128	0
38.022	-0.118536	-0.0954575	0
38.069	-0.120297	-0.0971513	0
38.115	-0.120151	-0.0973261	0
38.162	-0.119525	-0.0965772	0
38.21	-0.120424	-0.0972179	0
38.257	-0.121567	-0.0980398	0
38.304	-0.121431	-0.0981103	0
38.351	-0.120406	-0.0972414	0
38.398	-0.11933	-0.096368	0
38.445	-0.121094	-0.0979702	0
38.49	-0.120372	-0.0973188	0
38.538	-0.121568	-0.0984052	0
38.584	-0.12164	-0.0981387	0
38.631	-0.120941	-0.0975294	0
38.678	-0.123136	-0.0993319	0
38.725	-0.124579	-0.101227	0
38.772	-0.124049	-0.100457	0
38.819	-0.126366	-0.102738	0
38.865	-0.124756	-0.101408	0
38.912	-0.123702	-0.100118	0
38.959	-0.124692	-0.101236	0
39.006	-0.122179	-0.0984096	0
39.052	-0.124401	-0.100985	0
39.099	-0.123999	-0.100249	0
39.146	-0.124084	-0.100131	0
39.193	-0.125526	-0.102043	0
39.239	-0.12627	-0.102785	0
39.286	-0.125501	-0.101897	0
39.333	-0.126581	-0.102852	0
39.38	-0.125937	-0.101963	0
39.427	-0.127057	-0.103295	0
39.474	-0.127123	-0.103156	0
39.521	-0.12712	-0.103378	0
39.568	-0.127751	-0.103871	0
39.614	-0.125126	-0.100916	0
39.662	-0.126863	-0.103303	0
39.709	-0.123968	-0.0994005	0
39.756	-0.123644	-0.0995621	0
39.803	-0.126302	-0.102279	0
39.848	-0.123459	-0.0994607	0
39.895	-0.123808	-0.0993358	0
39.942	-0.125698	-0.101453	0
39.988	-0.124	-0.0996684	0
40.035	-0.125664	-0.101863	0
40.082	-0.125786	-0.101679	0
40.129	-0.124733	-0.100656	0
40.177	-0.127115	-0.10295	0
40.224	-0.126705	-0.102377	0
40.271	-0.127275	-0.103164	0
40.318	-0.127825	-0.103895	0
40.364	-0.127687	-0.103595	0
40.411	-0.130286	-0.105829	0
40.458	-0.128837	-0.10472	0
40.505	-0.128042	-0.103541	0
40.552	-0.130161	-0.105577	0
40.598	-0.128956	-0.104679	0
40.646	-0.130249	-0.105076	0
40.692	-0.129557	-0.104631	0
40.738	-0.128296	-0.10393	0
40.785	-0.12838	-0.103915	0
40.832	-0.12705	-0.101983	0
40.879	-0.127122	-0.102286	0
40.926	-0.128282	-0.103454	0
40.972	-0.128208	-0.103158	0
41.019	-0.128855	-0.104077	0
41.067	-0.129372	-0.104181	0
41.113	-0.12945	-0.104511	0
41.159	-0.132887	-0.107602	0
41.207	-0.131624	-0.106625	0
41.254	-0.132309	-0.107036	0
41.301	-0.131136	-0.10571	0
41.348	-0.130054	-0.104705	0
41.394	-0.132288	-0.10702	0
41.441	-0.130333	-0.104904	0
41.487	-0.12998	-0.104851	0
41.535	-0.132031	-0.106975	0
41.582	-0.130482	-0.105529	0
41.629	-0.132059	-0.107247	0
41.676	-0.132385	-0.107593	0
41.723	-0.131398	-0.106184	0
41.77	-0.131751	-0.106452	0
41.816	-0.132153	-0.106815	0
41.861	-0.131808	-0.106311	0
41.908	-0.132762	-0.107885	0
41.955	-0.131024	-0.106281	0
42.002	-0.131857	-0.107159	0
42.05	-0.131067	-0.105945	0
42.097	-0.131759	-0.106491	0
42.144	-0.134016	-0.109054	0
42.191	-0.133828	-0.108797	0
42.237	-0.134743	-0.109923	0
42.284	-0.135534	-0.110528	0
42.331	-0.134422	-0.109283	0
42.377	-0.136124	-0.111215	0
42.424	-0.135772	-0.110887	0
42.471	-0.13473	-0.109971	0
42.518	-0.135938	-0.111174	0
42.565	-0.134573	-0.109579	0
42.611	-0.135564	-0.110917	0
42.658	-0.135487	-0.110483	0
42.705	-0.134488	-0.109519	0
42.752	-0.135052	-0.110015	0
42.799	-0.134797	-0.10959	0
42.846	-0.134762	-0.109587	0
42.893	-0.13521	-0.110209	0
42.94	-0.134423	-0.109664	0
42.986	-0.135099	-0.110202	0
43.033	-0.135027	-0.110337	0
43.08	-0.134659	-0.109797	0
43.127	-0.137097	-0.112081	0
43.173	-0.135126	-0.110306	0
43.22	-0.134918	-0.110016	0
43.267	-0.135722	-0.110559	0
43.314	-0.134857	-0.109787	0
43.361	-0.134327	-0.109558	0
43.407	-0.136032	-0.111244	0
43.455	-0.135174	-0.110283	0
43.502	-0.135737	-0.11064	0
43.549	-0.133346	-0.108219	0
43.596	-0.135523	-0.110981	0
43.643	-0.135592	-0.110826	0
43.69	-0.134009	-0.109222	0
43.736	-0.13601	-0.110948	0
43.781	-0.135562	-0.110436	0
43.828	-0.135031	-0.109817	0
43.875	-0.136386	-0.111586	0
43.923	-0.135238	-0.11006	0
43.97	-0.135425	-0.110164	0
44.017	-0.136589	-0.11163	0
44.064	-0.135951	-0.110488	0
44.111	-0.137665	-0.112395	0
44.157	-0.138594	-0.113298	0
44.203	-0.13739	-0.112074	0
44.251	-0.138543	-0.113118	0
44.298	-0.137495	-0.112254	0
44.345	-0.139439	-0.114154	0
44.392	-0.138418	-0.112755	0
44.439	-0.136516	-0.110762	0
44.486	-0.13844	-0.113215	0
44.531	-0.138018	-0.112127	0
44.578	-0.140395	-0.114702	0
44.625	-0.141117	-0.115564	0
44.672	-0.139216	-0.113364	0
44.719	-0.140044	-0.114256	0
44.766	-0.139104	-0.113315	0
44.813	-0.139664	-0.113893	0
44.859	-0.140944	-0.115607	0
44.905	-0.139354	-0.113646	0
44.952	-0.140007	-0.114444	0
44.999	-0.141131	-0.115595	0
45.046	-0.141394	-0.115476	0
45.093	-0.142724	-0.116837	0
45.14	-0.141993	-0.115621	0
45.188	-0.141716	-0.115899	0
45.235	-0.142398	-0.116803	0
45.281	-0.146194	-0.11814	5
45.328	-0.146942	-0.118007	5
45.375	-0.141397	-0.110885	5
45.422	-0.127242	-0.0958866	5
45.469	-0.11948	-0.0867721	5
45.516	-0.113417	-0.079036	5
45.562	-0.0997534	-0.0644421	5
45.609	-0.0901742	-0.0539317	5
45.655	-0.0852768	-0.0463401	5
45.702	-0.0749743	-0.0355981	5
45.749	-0.0650586	-0.0249388	5
45.796	-0.0614351	-0.0192584	5
45.843	-0.0586311	-0.0164626	5
45.889	-0.0452891	-0.00272041	5
45.936	-0.0426802	0.00128576	5
45.983	-0.0432865	0.00147335	5
46.029	-0.0317124	0.0128419	5
46.076	-0.0314517	0.0138543	5
46.123	-0.0330251	0.0139626	5
46.17	-0.02681	0.0200353	5
46.217	-0.0227505	0.0248246	5
46.264	-0.0232874	0.0246723	5
46.311	-0.0210314	0.026801	5
46.358	-0.0185627	0.0299966	5
46.404	-0.0166788	0.032548	5
46.451	-0.0186558	0.0304795	5
46.498	-0.00964363	0.0391957	5
46.545	-0.0115248	0.0379188	5
46.592	-0.0148383	0.0347722	5
46.639	-0.00713193	0.042358	5
46.686	-0.00479967	0.0454305	5
46.733	-0.00883547	0.0418912	5
46.779	-0.0039664	0.0462745	5
46.826	-0.000347008	0.0500358	5
46.872	-0.00411844	0.047186	5
46.919	-0.00341575	0.0477763	5
46.966	-0.0013652	0.0496302	5
47.014	-0.00103737	0.0507063	5
47.061	-0.00424035	0.0470401	5
47.108	0.00100861	0.0516203	5
47.154	-0.00156473	0.0502449	5
47.201	-0.00438098	0.0469735	5
47.248	0.00139625	0.0526773	5
47.295	0.00110266	0.0525024	5
47.342	-0.00408419	0.0482137	5
47.389	-0.000102733	0.0511251	5
47.436	0.00280027	0.0542486	5
47.483	0.000519143	0.0525015	5
47.529	-0.000594023	0.0512765	5
47.576	0.00251079	0.053752	5
47.623	0.000442892	0.0525666	5
47.668	-0.00222816	0.0502052	5
47.715	0.00393809	0.0558694	5
47.762	0.00211081	0.0545949	5
47.809	-0.00239116	0.0499417	5
47.857	0.00116156	0.0533111	5
47.903	0.00161039	0.0535913	5
47.95	-0.00328151	0.0493784	5
47.996	-2.41993e-05	0.05221	5
48.043	0.00129443	0.0528277	5
48.09	-0.00316143	0.0492574	5
48.137	-0.00247974	0.0500103	5
48.184	0.00386869	0.0541154	0
48.231	0.00625848	0.0554183	0
48.277	-0.00131589	0.0465958	0
48.325	-0.0081483	0.0388088	0
48.372	-0.012338	0.0342712	0
48.418	-0.0191927	0.0266325	0
48.465	-0.0239239	0.0213166	0
48.512	-0.0303331	0.0141894	0
48.559	-0.0466379	0.000592183	5
48.606	-0.0441655	0.00333317	5
48.652	-0.0371194	0.0111187	5
48.699	-0.0383471	0.0105021	5
48.746	-0.0344406	0.0147091	5
48.792	-0.0288565	0.0205251	5
48.839	-0.0270529	0.0232235	5
48.887	-0.0271032	0.0236594	5
48.934	-0.0165272	0.0323722	0
48.981	-0.00925188	0.0389954	0
49.027	-0.012921	0.0344965	0
49.074	-0.0161601	0.0306941	0
49.12	-0.0195959	0.0267785	0
49.167	-0.0250088	0.0207078	0
49.215	-0.0298687	0.015002	0
49.262	-0.0360542	0.00812647	0
49.309	-0.0418396	0.00173002	0
49.356	-0.0463831	-0.00302557	0
49.402	-0.0525471	-0.0100167	0
49.448	-0.0538447	-0.0121753	0
49.495	-0.0598562	-0.0183048	0
49.542	-0.0656681	-0.0247022	0
49.59	-0.0675835	-0.0270097	0
49.637	-0.0717618	-0.0318598	0
49.682	-0.0747141	-0.0351053	0
49.73	-0.0766057	-0.0372286	0
49.776	-0.0804411	-0.0417795	0
49.822	-0.083035	-0.0444847	0
49.869	-0.085375	-0.0475176	0
49.917	-0.0882145	-0.0502028	0
49.964	-0.0891852	-0.0512686	0
50.011	-0.0915978	-0.0541379	0
50.057	-0.0949994	-0.0575936	0
50.104	-0.0945611	-0.0575358	0
50.151	-0.0975376	-0.0609331	0
50.197	-0.097644	-0.0617854	0
50.244	-0.101278	-0.0652909	0
50.291	-0.104129	-0.0683253	0
50.338	-0.105284	-0.0697615	0
50.385	-0.108299	-0.0728874	0
50.432	-0.11115	-0.0757602	0
50.479	-0.112958	-0.0781921	0
50.526	-0.117223	-0.0824442	0
50.572	-0.116433	-0.0819215	0
50.62	-0.117448	-0.0831647	0
50.667	-0.118769	-0.0848139	0
50.712	-0.120289	-0.0863651	0
50.76	-0.122011	-0.0885962	0
50.807	-0.121027	-0.0868241	0
50.854	-0.120837	-0.086997	0
50.901	-0.123876	-0.0903605	0
50.947	-0.12367	-0.090167	0
50.994	-0.125232	-0.0920479	0
51.041	-0.127545	-0.0938955	0
51.088	-0.128225	-0.0951626	0
51.135	-0.129366	-0.0969181	0
51.182	-0.130773	-0.0978796	0
51.228	-0.132788	-0.100112	0
51.275	-0.133169	-0.100912	0
51.321	-0.133774	-0.101096	0
51.368	-0.136366	-0.103837	0
51.415	-0.136372	-0.103625	0
51.462	-0.137994	-0.105757	0
51.509	-0.139157	-0.10676	0
51.557	-0.138307	-0.106375	0
51.604	-0.140314	-0.108077	0
51.651	-0.141592	-0.109654	0
51.697	-0.142383	-0.110134	0
51.742	-0.144278	-0.112457	0
51.79	-0.142486	-0.110428	0
51.836	-0.145228	-0.113498	0
51.883	-0.146254	-0.114827	0
51.93	-0.145383	-0.113763	0
51.977	-0.146942	-0.115781	0
52.025	-0.147772	-0.116491	0
52.071	-0.149449	-0.118145	0
52.118	-0.150245	-0.119339	0
52.165	-0.150522	-0.119641	0
52.211	-0.152028	-0.121674	0
52.258	-0.153151	-0.122457	0
52.305	-0.152198	-0.121479	0
52.352	-0.154687	-0.124225	0
52.399	-0.155515	-0.125003	0
52.446	-0.154204	-0.123541	0
52.493	-0.155971	-0.125014	0
52.54	-0.154336	-0.123825	0
52.587	-0.155601	-0.12528	0
52.634	-0.157189	-0.126721	0
52.681	-0.156305	-0.126566	0
52.726	-0.158345	-0.128206	0
52.773	-0.15852	-0.128307	0
52.819	-0.157164	-0.126821	0
52.866	-0.157628	-0.127763	0
52.913	-0.155955	-0.125592	0
52.96	-0.1586	-0.12837	0
53.007	-0.157163	-0.126661	0
53.054	-0.157994	-0.128061	0
53.102	-0.15923	-0.129238	0
53.149	-0.15936	-0.129513	0
53.195	-0.159529	-0.129632	0
53.242	-0.160224	-0.130395	0
53.289	-0.160801	-0.130888	0
53.336	-0.161445	-0.131671	0
53.383	-0.161622	-0.132072	0
53.43	-0.161472	-0.131704	0
53.477	-0.163541	-0.133759	0
53.524	-0.162054	-0.132017	0
53.569	-0.16465	-0.135046	0
53.616	-0.166299	-0.136889	0
53.664	-0.166034	-0.136294	0
53.709	-0.168598	-0.13913	0
53.756	-0.168402	-0.139011	0
53.804	-0.168454	-0.138848	0
53.851	-0.16945	-0.139898	0
53.898	-0.168739	-0.13909	0
53.944	-0.170216	-0.140814	0
53.99	-0.169577	-0.140429	0
54.037	-0.169301	-0.139899	0
54.084	-0.169986	-0.1406	0
54.131	-0.17011	-0.140969	0
54.178	-0.170135	-0.141014	0
54.225	-0.170046	-0.140559	0
54.272	-0.169988	-0.140866	0
54.318	-0.171073	-0.142459	0
54.366	-0.171802	-0.142481	0
54.413	-0.169645	-0.140283	0
54.46	-0.171114	-0.142059	0
54.507	-0.169618	-0.140074	0
54.554	-0.169929	-0.140467	0
54.601	-0.171289	-0.141814	0
54.648	-0.17147	-0.142052	0
54.693	-0.174117	-0.144768	0
54.739	-0.173842	-0.144771	0
54.786	-0.17427	-0.144878	0
54.834	-0.175298	-0.146229	0
54.881	-0.173288	-0.14387	0
54.927	-0.175048	-0.145966	0
54.975	-0.175987	-0.146888	0
55.022	-0.175256	-0.145954	0
55.068	-0.178498	-0.149383	0
55.115	-0.176073	-0.147155	0
55.162	-0.178138	-0.149357	0
55.208	-0.178675	-0.149606	0
55.255	-0.177993	-0.149116	0
55.302	-0.180012	-0.150975	0
55.35	-0.180778	-0.151837	0
55.397	-0.17988	-0.15097	0
55.442	-0.181937	-0.152711	0
55.489	-0.180565	-0.151802	0
55.536	-0.181342	-0.152542	0
55.583	-0.182159	-0.152918	0
55.63	-0.181346	-0.152329	0
55.677	-0.180678	-0.15185	0
55.724	-0.179558	-0.150387	0
55.771	-0.18029	-0.151294	0
55.817	-0.181136	-0.152072	0
55.863	-0.180034	-0.150952	0
55.91	-0.180599	-0.151645	0
55.957	-0.181663	-0.152731	0
56.004	-0.181079	-0.152134	0
56.051	-0.183739	-0.15466	0
56.098	-0.182235	-0.153386	0
56.145	-0.183406	-0.15418	0
56.192	-0.183261	-0.153941	0
56.238	-0.182383	-0.153287	0
56.286	-0.183812	-0.154846	0
56.333	-0.184124	-0.155147	0
56.38	-0.186642	-0.1577	0
56.427	-0.188622	-0.159287	0
56.474	-0.186966	-0.158023	0
56.521	-0.187427	-0.158489	0
56.567	-0.18803	-0.1592	0
56.614	-0.185875	-0.156599	0
56.659	-0.186861	-0.157662	0
56.706	-0.185982	-0.156537	0
56.753	-0.186359	-0.15692	0
56.8	-0.18742	-0.157923	0
56.847	-0.186397	-0.157375	0
56.895	-0.185648	-0.156248	0
56.942	-0.186739	-0.157625	0
56.988	-0.184316	-0.15504	0
57.034	-0.191996	-0.162131	5
57.082	-0.183598	-0.152762	0
57.129	-0.174087	-0.142052	0
57.175	-0.171722	-0.139421	5
57.222	-0.169623	-0.136748	5
57.269	-0.165857	-0.132124	0
57.316	-0.163631	-0.129458	0
57.362	-0.165269	-0.130678	0
57.409	-0.16229	-0.12698	0
57.456	-0.15674	-0.120437	0
57.503	-0.154209	-0.117427	0
57.55	-0.157803	-0.120266	0
57.597	-0.151975	-0.11465	0
57.644	-0.152577	-0.115913	0
57.691	-0.153048	-0.115572	0
57.737	-0.153167	-0.115539	0
57.784	-0.156845	-0.119463	0
57.831	-0.15681	-0.119136	0
57.878	-0.158228	-0.120721	0
57.924	-0.160998	-0.12245	5
57.971	-0.160552	-0.120163	5
58.018	-0.156764	-0.11509	5
58.066	-0.146988	-0.103131	5
58.112	-0.14339	-0.098364	5
58.159	-0.133572	-0.0870484	5
58.205	-0.115524	-0.0689861	5
58.252	-0.110877	-0.0617589	5
58.299	-0.10635	-0.0558244	5
58.346	-0.0922868	-0.0419774	5
58.393	-0.0942849	-0.0415997	5
58.44	-0.0800968	-0.0268853	5
58.486	-0.0701189	-0.016059	5
58.533	-0.0674187	-0.0126068	5
58.58	-0.0547953	-0.0022791	5
58.627	-0.0582545	-0.00411442	5
58.674	-0.0662763	-0.0104129	5
58.721	-0.0472762	0.00651058	5
58.768	-0.0402657	0.0131348	5
58.815	-0.0566267	0.000202782	5
58.86	-0.0510321	0.00566565	5
58.907	-0.0331877	0.0208802	5
58.954	-0.0459507	0.0117457	5
59.001	-0.047294	0.010651	5
59.048	-0.0361427	0.0200784	5
59.095	-0.0457964	0.0132901	5
59.142	-0.0317923	0.0255163	5
59.189	-0.0407424	0.01572	5
59.235	-0.0421158	0.016897	5
59.282	-0.0311399	0.0263578	5
59.33	-0.0292044	0.0279482	5
59.377	-0.03502	0.0232445	5
59.424	-0.0357752	0.0222551	5
59.47	-0.0289871	0.0284292	5
59.517	-0.0327868	0.0231167	5
59.564	-0.0471826	0.0122953	5
59.61	-0.0325941	0.0247855	5
59.656	-0.0312622	0.0250108	5
59.703	-0.0492637	0.0104492	5
59.75	-0.036172	0.0212402	5
59.798	-0.0353186	0.0216928	5
59.845	-0.0438632	0.014568	5
59.892	-0.0464904	0.0118339	5
59.939	-0.0374262	0.0200397	5
59.985	-0.0367664	0.0191874	5
60.031	-0.054031	0.00521111	5
60.078	-0.04	0.0174104	5
60.125	-0.0405338	0.0153776	5
60.173	-0.0556062	0.00377498	5
60.22	-0.0439408	0.0138906	5
60.267	-0.0417583	0.0150431	5
60.314	-0.0440477	0.013556	5
60.36	-0.0538835	0.00412813	5
60.407	-0.0467315	0.0108939	5
60.454	-0.0441563	0.0118339	5
60.501	-0.0591215	-0.000561324	5
60.546	-0.0502107	0.00796385	5
60.593	-0.0461347	0.00988294	5
60.64	-0.0555834	0.00296042	5
60.687	-0.053253	0.00454643	5
60.733	-0.0521083	0.00478399	5
60.78	-0.0483382	0.00885629	5
60.827	-0.0561309	0.00188382	5
60.874	-0.0558094	0.00195582	5
60.921	-0.0469548	0.00942986	5
60.969	-0.0554688	0.00238147	5
61.016	-0.056329	0.00198521	5
61.063	-0.0539379	0.00239812	5
61.109	-0.0576956	7.05329e-05	5
61.156	-0.0585805	-0.000268907	5
61.203	-0.0595608	-0.00181573	5
61.25	-0.053858	0.00331162	5
61.297	-0.0558099	0.00227811	5
61.344	-0.0623053	-0.00432553	5
61.391	-0.0536808	0.00290507	5
61.438	-0.0561856	0.0016492	5
61.484	-0.061131	-0.00278605	5
61.529	-0.0545415	0.00275127	5
61.576	-0.0556884	0.00197002	5
61.623	-0.0585928	-0.000999706	5
61.67	-0.061089	-0.00338754	5
61.717	-0.0560405	0.00131514	5
61.764	-0.0574449	0.000447688	5
61.811	-0.0638701	-0.00583856	5
61.858	-0.0609232	-0.0037691	5
61.905	-0.0548561	0.00224971	5
61.952	-0.0627281	-0.00468309	5
61.999	-0.0617702	-0.00416389	5
62.046	-0.0566728	0.000414871	5
62.092	-0.0606972	-0.0032548	5
62.139	-0.0653448	-0.00771699	5
62.186	-0.0601913	-0.00260433	5
62.233	-0.0561414	0.000761168	5
62.279	-0.0635381	-0.0060002	5
62.326	-0.0637911	-0.00624706	5
62.373	-0.0580942	-0.000894886	5
62.42	-0.0611812	-0.0036011	5
62.467	-0.0673968	-0.00979967	5
62.514	-0.0610926	-0.00370102	5
62.561	-0.0596658	-0.00264009	5
62.608	-0.0671698	-0.00964636	5
62.654	-0.0677885	-0.01005	5
62.701	-0.0624428	-0.00551185	5
62.748	-0.0676324	-0.0102429	5
62.795	-0.0736224	-0.0154374	5
62.842	-0.0671817	-0.0104541	5
62.889	-0.0643915	-0.00744024	5
62.936	-0.0741853	-0.0162451	5
62.983	-0.0696961	-0.0123854	5
63.029	-0.0631185	-0.00643074	5
63.076	-0.07045	-0.0131799	5
63.123	-0.0734516	-0.0149784	5
63.17	-0.0650038	-0.00856044	5
63.217	-0.0670657	-0.0106137	5
63.264	-0.0787015	-0.0202929	5
63.311	-0.0700185	-0.0126528	5
63.358	-0.0692245	-0.0124202	5
63.404	-0.0734507	-0.015722	5
63.451	-0.0765856	-0.0183121	5
63.496	-0.0670379	-0.0101176	5
63.543	-0.0699404	-0.0133209	5
63.59	-0.0789718	-0.0208332	5
63.637	-0.069824	-0.012812	5
63.684	-0.0696678	-0.0131191	5
63.731	-0.0778476	-0.019882	5
63.777	-0.0767313	-0.0195704	5
63.824	-0.0735055	-0.0167545	5
63.871	-0.0769148	-0.019976	5
63.918	-0.0811533	-0.0235134	5
63.965	-0.0774874	-0.0211178	5
64.012	-0.0740894	-0.0176254	5
64.059	-0.0832222	-0.0261432	5
64.106	-0.0793891	-0.0226038	5
64.152	-0.0778239	-0.021731	5
64.199	-0.0854777	-0.028412	5
64.246	-0.0830897	-0.0263147	5
64.293	-0.0821725	-0.0264244	5
64.341	-0.0820757	-0.0259243	5
64.388	-0.0839472	-0.0267687	5
64.435	-0.0846896	-0.0284532	5
64.482	-0.0798872	-0.0234884	5
64.528	-0.0866895	-0.0296993	5
64.575	-0.087725	-0.0305937	5
64.62	-0.0826829	-0.0266296	5
64.668	-0.0845499	-0.0281588	5
64.715	-0.0886446	-0.0316923	5
64.762	-0.0837815	-0.0279732	5
64.809	-0.0854234	-0.0295347	5
64.856	-0.0858074	-0.0295366	5
64.902	-0.0904039	-0.0338592	5
64.949	-0.0847855	-0.0293368	5
64.996	-0.0855229	-0.0291712	5
65.043	-0.088567	-0.0322943	5
65.09	-0.0860868	-0.0308053	5
65.137	-0.0875529	-0.0315605	5
65.184	-0.0902851	-0.0342011	5
65.231	-0.0904856	-0.0346106	5
65.277	-0.0890254	-0.0335266	5
65.324	-0.089188	-0.033295	5
65.371	-0.0906527	-0.0335438	5
65.418	-0.0889893	-0.033412	5
65.465	-0.0841664	-0.0283768	5
65.512	-0.0914084	-0.0351572	5
65.559	-0.089571	-0.0334414	5
65.604	-0.0847983	-0.0291825	5
65.65	-0.0893044	-0.0366467	0
65.697	-0.0800936	-0.0293505	0
65.744	-0.08375	-0.0345268	0
65.791	-0.0910855	-0.0429394	0
65.838	-0.0966404	-0.0496767	0
65.885	-0.105063	-0.0587725	0
65.932	-0.111179	-0.0655212	0
65.979	-0.116114	-0.0710105	0
66.025	-0.122905	-0.0790841	0
66.072	-0.126721	-0.0834497	0
66.119	-0.132217	-0.0901474	0
66.166	-0.136589	-0.095073	0
66.213	-0.141467	-0.100202	0
66.26	-0.146236	-0.104878	0
66.307	-0.149951	-0.109795	0
66.354	-0.152277	-0.11223	0
66.4	-0.157377	-0.117707	0
66.447	-0.159393	-0.120096	0
66.494	-0.163753	-0.12518	0
66.541	-0.167206	-0.129203	0
66.588	-0.170545	-0.132689	0
66.635	-0.175223	-0.138216	0
66.682	-0.176652	-0.139713	0
66.729	-0.180357	-0.143498	0
66.775	-0.182844	-0.146626	0
66.822	-0.18484	-0.14905	0
66.869	-0.187394	-0.15171	0
66.916	-0.188436	-0.152794	0
66.963	-0.189048	-0.153696	0
67.01	-0.191209	-0.156537	0
67.057	-0.191722	-0.156892	0
67.103	-0.193181	-0.159042	0
67.149	-0.194975	-0.160591	0
67.196	-0.197397	-0.163512	0
67.243	-0.200403	-0.166668	0
67.29	-0.200203	-0.166087	0
67.337	-0.20206	-0.168469	0
67.384	-0.20531	-0.172289	0
67.432	-0.20368	-0.170337	0
67.479	-0.205979	-0.173278	0
67.525	-0.208165	-0.175251	0
67.57	-0.207989	-0.17507	0
67.617	-0.211212	-0.178895	0
67.664	-0.210592	-0.178444	0
67.711	-0.211162	-0.178486	0
67.758	-0.215036	-0.182651	0
67.805	-0.214146	-0.182152	0
67.852	-0.215676	-0.183674	0
67.899	-0.21633	-0.184557	0
67.945	-0.218439	-0.186978	0
67.992	-0.21884	-0.187784	0
68.039	-0.219004	-0.187504	0
68.086	-0.22001	-0.188684	0
68.133	-0.220077	-0.189333	0
68.18	-0.219925	-0.188985	0
68.227	-0.221634	-0.190872	0
68.274	-0.224003	-0.193486	0
68.32	-0.224135	-0.193796	0
68.367	-0.226865	-0.19627	0
68.414	-0.225775	-0.195808	0
68.462	-0.226133	-0.19593	0
68.509	-0.227514	-0.197306	0
68.554	-0.226392	-0.196234	0
68.601	-0.229157	-0.199396	0
68.648	-0.229624	-0.199341	0
68.694	-0.229571	-0.199722	0
68.741	-0.230381	-0.200496	0
68.788	-0.230569	-0.200979	0
68.835	-0.232773	-0.203575	0
68.882	-0.232132	-0.202548	0
68.929	-0.230925	-0.201249	0
68.976	-0.234525	-0.205254	0
69.023	-0.232096	-0.202748	0
69.069	-0.23276	-0.20373	0
69.116	-0.233957	-0.205096	0
69.163	-0.234068	-0.204988	0
69.211	-0.234667	-0.205385	0
69.258	-0.235571	-0.206739	0
69.305	-0.23578	-0.207489	0
69.352	-0.237377	-0.208618	0
69.399	-0.23811	-0.209502	0
69.445	-0.23974	-0.211247	0
69.492	-0.241047	-0.213013	0
69.538	-0.239847	-0.211549	0
69.585	-0.24118	-0.213086	0
69.632	-0.242747	-0.21441	0
69.679	-0.241533	-0.213153	0
69.726	-0.244938	-0.216739	0
69.773	-0.24331	-0.215123	0
69.818	-0.244128	-0.216118	0
69.866	-0.244419	-0.216897	0
69.913	-0.242855	-0.214769	0
69.959	-0.244532	-0.216479	0
70.006	-0.243456	-0.215461	0
70.053	-0.244715	-0.216386	0
70.1	-0.24555	-0.21802	0
70.147	-0.246311	-0.218762	0
70.193	-0.246946	-0.219239	0
70.24	-0.248526	-0.220553	0
70.287	-0.245722	-0.2175	0
70.334	-0.247251	-0.219817	0
70.382	-0.246121	-0.218458	0
70.429	-0.24726	-0.219135	0
70.476	-0.248223	-0.220242	0
70.521	-0.246435	-0.218344	0
70.567	-0.248175	-0.220385	0
70.614	-0.247101	-0.219226	0
70.661	-0.247463	-0.219861	0
70.709	-0.250179	-0.222193	0
70.756	-0.248258	-0.220301	0
70.803	-0.24977	-0.222168	0
70.85	-0.250762	-0.223331	0
70.897	-0.250842	-0.2232	0
70.943	-0.25301	-0.22602	0
70.99	-0.251982	-0.224726	0
71.037	-0.251427	-0.224023	0
71.084	-0.253144	-0.225698	0
71.131	-0.251318	-0.224033	0
71.177	-0.252227	-0.224494	0
71.224	-0.251976	-0.224659	0
71.271	-0.251821	-0.224622	0
71.318	-0.253739	-0.226391	0
71.365	-0.252757	-0.225574	0
71.412	-0.25304	-0.225941	0
71.459	-0.253658	-0.226587	0
71.505	-0.253079	-0.226179	0
71.552	-0.25498	-0.228124	0
71.599	-0.254717	-0.228276	0
71.645	-0.253622	-0.226771	0
71.691	-0.255415	-0.22837	0
71.738	-0.255085	-0.228009	0
71.785	-0.255966	-0.229045	0
71.832	-0.256197	-0.229471	0
71.879	-0.255764	-0.229009	0
71.926	-0.2568	-0.230323	0
71.973	-0.256564	-0.229759	0
72.02	-0.255775	-0.229329	0
72.067	-0.256767	-0.23027	0
72.114	-0.256271	-0.229979	0
72.161	-0.259615	-0.233316	0
72.208	-0.260568	-0.234241	0
72.255	-0.258532	-0.23246	0
72.301	-0.257794	-0.231187	0
72.349	-0.25835	-0.232181	0
72.396	-0.259154	-0.233106	0
72.44	-0.259106	-0.232974	0
72.488	-0.260244	-0.233775	0
72.535	-0.260493	-0.233985	0
72.582	-0.260157	-0.234087	0
72.63	-0.259274	-0.233158	0
72.675	-0.260972	-0.234538	0
72.723	-0.259262	-0.233137	0
72.769	-0.260988	-0.234889	0
72.816	-0.261648	-0.235706	0
72.862	-0.260431	-0.234573	0
72.91	-0.260926	-0.235099	0
72.956	-0.260584	-0.234614	0
73.004	-0.260585	-0.234514	0
73.05	-0.261467	-0.235383	0
73.098	-0.260642	-0.234602	0
73.144	-0.261615	-0.235743	0
73.19	-0.262385	-0.236519	0
73.237	-0.261616	-0.235804	0
73.284	-0.262489	-0.236444	0
73.331	-0.261848	-0.235943	0
73.379	-0.261698	-0.235886	0
73.424	-0.26203	-0.236307	0
73.471	-0.261334	-0.235142	0
73.519	-0.263311	-0.237405	0
73.565	-0.262211	-0.236468	0
73.612	-0.263347	-0.237289	0
73.659	-0.264495	-0.238649	0
73.706	-0.263214	-0.237357	0
73.753	-0.263659	-0.237765	0
73.8	-0.264386	-0.238347	0
73.847	-0.264052	-0.23809	0
73.894	-0.264324	-0.238296	0
73.94	-0.264664	-0.239084	0
73.986	-0.265105	-0.239138	0
74.033	-0.265298	-0.239821	0
74.081	-0.263965	-0.238195	0
74.128	-0.265874	-0.240164	0
74.175	-0.265843	-0.240163	0
74.222	-0.265364	-0.239567	0
74.269	-0.266494	-0.241273	0
74.315	-0.265947	-0.240473	0
74.362	-0.266351	-0.240951	0
74.407	-0.267971	-0.242647	0
74.454	-0.266768	-0.241302	0
74.501	-0.267005	-0.241144	0
74.548	-0.267603	-0.242349	0
74.595	-0.267318	-0.241794	0
74.642	-0.270166	-0.24453	0
74.689	-0.269276	-0.243855	0
74.736	-0.271559	-0.246125	0
74.783	-0.271728	-0.246821	0
74.83	-0.270781	-0.245793	0
74.877	-0.270895	-0.245506	0
74.924	-0.270616	-0.245382	0
74.971	-0.269253	-0.243992	0
75.018	-0.271308	-0.246363	0
75.065	-0.269664	-0.244384	0
75.111	-0.27173	-0.246633	0
75.158	-0.272483	-0.247152	0
75.205	-0.27077	-0.245707	0
75.252	-0.272975	-0.247993	0
75.299	-0.271108	-0.246255	0
75.346	-0.271466	-0.246249	0
75.391	-0.271762	-0.24664	0
75.438	-0.272339	-0.247142	0
75.484	-0.273368	-0.248556	0
75.531	-0.274027	-0.24922	0
75.578	-0.273592	-0.24885	0
75.625	-0.275098	-0.250145	0
75.672	-0.275124	-0.249905	0
75.719	-0.274726	-0.249633	0
75.766	-0.275095	-0.250214	0
75.813	-0.275558	-0.250484	0
75.859	-0.276697	-0.251485	0
75.906	-0.276095	-0.250831	0
75.953	-0.274268	-0.249114	0
76	-0.274869	-0.249737	0
76.047	-0.273784	-0.248918	0
76.095	-0.27468	-0.249869	0
76.142	-0.275044	-0.249819	0
76.189	-0.273967	-0.248972	0
76.235	-0.275685	-0.250501	0
76.282	-0.276026	-0.250808	0
76.329	-0.276755	-0.251762	0
76.375	-0.277869	-0.252902	0
76.422	-0.276698	-0.251572	0
76.469	-0.276989	-0.251647	0
76.515	-0.275239	-0.25025	0
76.562	-0.274809	-0.249835	0
76.608	-0.276286	-0.251304	0
76.655	-0.27522	-0.250227	0
76.702	-0.275728	-0.250806	0
76.749	-0.276288	-0.251415	0
76.796	-0.275018	-0.250135	0
76.844	-0.276582	-0.251809	0
76.891	-0.276941	-0.252349	0
76.938	-0.27786	-0.252733	0
76.984	-0.27975	-0.255143	0
77.031	-0.279797	-0.254994	0
77.078	-0.280172	-0.255385	0
77.125	-0.279113	-0.254348	0
77.172	-0.278099	-0.253275	0
77.218	-0.279016	-0.254181	0
77.265	-0.277586	-0.253111	0
77.312	-0.276716	-0.251922	0
77.358	-0.278395	-0.253863	0
77.405	-0.276393	-0.25143	0
77.451	-0.278251	-0.253353	0
77.498	-0.277643	-0.253125	0
77.545	-0.278133	-0.25343	0
77.592	-0.280007	-0.255569	0
77.639	-0.278004	-0.253322	0
77.686	-0.27829	-0.253979	0
77.732	-0.278762	-0.254333	0
77.779	-0.277386	-0.252653	0
77.826	-0.280037	-0.255208	0
77.873	-0.280685	-0.256115	0
77.92	-0.279707	-0.25524	0
77.967	-0.28102	-0.256496	0
78.014	-0.279205	-0.254628	0
78.061	-0.280125	-0.255596	0
78.107	-0.281767	-0.257316	0
78.154	-0.279497	-0.255498	0
78.201	-0.280574	-0.256332	0
78.248	-0.280558	-0.255836	0
78.295	-0.280228	-0.255629	0
78.342	-0.280898	-0.256692	0
78.389	-0.279265	-0.2552	0
78.436	-0.279528	-0.255389	0
78.482	-0.281257	-0.256732	0
78.529	-0.279499	-0.255177	0
78.576	-0.280802	-0.256427	0
78.623	-0.28012	-0.255765	0
78.67	-0.280969	-0.256845	0
78.717	-0.281793	-0.257641	0
78.764	-0.280385	-0.256148	0
78.81	-0.281388	-0.257129	0
78.856	-0.281244	-0.25691	0
78.903	-0.280567	-0.256147	0
78.95	-0.282459	-0.258435	0
78.997	-0.281659	-0.257681	0
79.044	-0.283463	-0.259606	0
79.091	-0.283518	-0.259508	0
79.139	-0.281904	-0.257771	0
79.186	-0.282523	-0.258482	0
79.232	-0.281324	-0.257107	0
79.279	-0.282257	-0.257942	0
79.326	-0.283043	-0.258776	0
79.373	-0.282568	-0.25855	0
79.418	-0.282818	-0.258832	0
79.466	-0.282803	-0.258779	0
79.513	-0.282544	-0.258462	0
79.56	-0.284846	-0.260941	0
79.606	-0.283618	-0.259944	0
79.653	-0.283299	-0.25933	0
79.7	-0.283628	-0.260009	0
79.747	-0.281862	-0.258063	0
79.794	-0.283915	-0.260278	0
79.841	-0.284035	-0.260145	0
79.888	-0.283377	-0.259235	0
79.935	-0.284682	-0.260526	0
79.981	-0.282915	-0.258787	0
80.028	-0.283307	-0.259471	0
80.075	-0.284651	-0.260654	0
80.121	-0.283829	-0.259742	0
80.168	-0.285556	-0.261547	0
80.216	-0.285085	-0.2613	0
80.263	-0.285923	-0.262017	0
80.31	-0.2866	-0.262579	0
80.356	-0.285456	-0.261261	0
80.403	-0.285284	-0.261432	0
80.449	-0.285364	-0.26152	0
80.496	-0.285617	-0.262033	0
80.543	-0.28745	-0.263575	0
80.589	-0.286731	-0.262923	0
80.636	-0.286704	-0.262993	0
80.683	-0.287452	-0.263723	0
80.73	-0.286352	-0.262634	0
80.776	-0.287212	-0.263732	0
80.823	-0.287166	-0.263669	0
80.87	-0.28631	-0.262837	0
80.917	-0.287244	-0.263871	0
80.964	-0.286314	-0.262576	0
81.011	-0.28639	-0.262825	0
81.058	-0.288611	-0.264828	0
81.105	-0.288203	-0.264942	0
81.151	-0.288822	-0.264963	0
81.198	-0.288701	-0.265345	0
81.246	-0.288933	-0.265271	0
81.292	-0.289697	-0.265868	0
81.339	-0.288831	-0.265497	0
81.386	-0.28901	-0.265507	0
81.433	-0.289047	-0.265465	0
81.48	-0.288286	-0.264651	0
81.525	-0.289343	-0.265917	0
81.573	-0.290463	-0.267129	0
81.62	-0.289258	-0.265721	0
81.667	-0.289888	-0.266391	0
81.714	-0.289285	-0.265796	0
81.76	-0.290128	-0.266767	0
81.807	-0.290069	-0.2663	0
81.854	-0.288764	-0.265198	0
81.9	-0.289902	-0.266566	0
81.947	-0.290193	-0.26682	0
81.994	-0.290416	-0.266932	0
82.041	-0.291825	-0.268193	0
82.089	-0.291225	-0.26764	0
82.136	-0.291648	-0.268502	0
82.183	-0.291385	-0.26811	0
82.23	-0.292133	-0.268464	0
82.276	-0.291967	-0.268777	0
82.323	-0.29088	-0.267262	0
82.37	-0.291011	-0.267449	0
82.415	-0.292064	-0.268355	0
82.462	-0.290316	-0.266875	0
82.509	-0.291819	-0.268607	0
82.557	-0.293052	-0.269537	0
82.604	-0.291952	-0.268532	0
82.65	-0.292858	-0.269749	0
82.697	-0.29384	-0.270278	0
82.743	-0.294862	-0.27149	0
82.79	-0.294738	-0.27119	0
82.837	-0.292676	-0.269385	0
